# Supplementary material for: Comparative systeomics to elucidate physiological differences between CHO and SP2/0 cell lines
Source: Sci Rep. 2022 Feb 28;12:3280. doi: 10.1038/s41598-022-06886-1 (PMC8885639; doi:10.1038/s41598-022-06886-1)
Supplement: Supplementary file 2 — Supplementary Information 2. [file 41598_2022_6886_MOESM2_ESM.xlsx]

## Sheet: S1
Table S1. Transcriptomics Data of M-CHO and CHO-K1 Cells
Cell pellets from exponential and stationary phases of M-CHO cells and also CHO-K1 cells were collected and transcriptomics analysis was done.
Gene names are listed in column A and all the values are given in the following for each gene.
GeneName	M-CHO Exponential	M-CHO Exponential	M-CHO Exponential	M-CHO Stationary	M-CHO Stationary	M-CHO Stationary	CHOK1-1	CHOK1-2	CHOK1-3
Aaas	12.4884	12.5168	12.5164	12.6268	12.6468	12.6569	11.185	11.192	11.2016
Aacs	12.5925	12.5547	12.6049	12.2956	12.3257	12.368	11.3493	11.2863	11.2753
Aadacl3	0	0	0	0	0	0	0	0	0
Aak1	10.7781	10.8567	10.8539	10.9801	11.0346	11.0227	11.2842	11.3499	11.3112
Aass	0.462903	2.65508	0.334279	0	0	1.06846	3.01468	2.94279	1.68549
Aatk	6.4171	6.37754	6.08917	6.51739	6.2661	6.36614	7.76511	7.81427	7.99656
Abca1	13.4187	13.4302	13.4108	13.0615	13.0181	12.9896	14.7613	14.7993	14.7489
Abca13	1.4629	0	0.334279	0	0	0	3.23707	2.94279	3.17092
Abca3	2.04787	0	1.91924	1.97307	0.445921	2.06846	0.429719	0	0.948527
Abca4	7.62277	7.4727	7.60107	8.14966	8.00051	8.00313	7.32454	7.06079	7.07092
Abca6	3.04787	3.65508	3.79371	2.55803	2.25328	1.80542	4.38392	4.69281	4.94853
Abca7	11.061	11.0696	11.0766	11.4028	11.3035	11.4579	9.92357	9.95198	9.87037
Abca9	6.85522	6.75941	6.87344	5.27075	5.00051	5.26485	7.49581	7.50016	7.54347
Abcb8	11.6372	11.5291	11.6752	11.012	10.9976	11.0917	11.4497	11.3606	11.43
Abcb9	3.27026	2.65508	2.91924	3.71004	2.90535	2.94293	4.98431	4.23824	4.68549
Abcc1	13.0429	13.0551	13.0902	12.9468	12.9762	12.9568	12.7508	12.7509	12.7492
Abcc10	10.3877	10.4676	10.4979	10.4703	10.4289	10.4076	10.1083	10.0274	10.0683
Abcc12	0	0	0	0	0	0	0	0	0
Abcc2	4.63283	4.33315	4.85784	4.81437	4.76785	4.97535	5.33661	5.1838	4.88713
Abcc3	11.8428	11.8621	11.906	11.6487	11.5938	11.6076	10.5763	10.5036	10.5447
Abcc5	13.5011	13.5057	13.4883	13.6162	13.5573	13.5684	12.6018	12.5984	12.5759
Abcc6	5.04787	5.6907	5.7266	5.59756	5.32856	5.15592	5.90545	5.82321	5.80651
Abcc9	0	0	0	0	0	0	0	0.483357	0
Abcd1	10.9356	10.9368	10.9145	10.8075	10.8495	10.7918	9.45624	9.50156	9.46028
Abcd2	10.1581	10.1692	10.1107	9.53277	9.57263	9.58284	9.23546	9.25814	9.25383
Abcd3	12.0854	12.0868	12.0741	11.9144	11.828	11.8482	11.3089	11.3456	11.3894
Abcd4	10.4839	10.5365	10.5486	10.386	10.2215	10.3376	9.84123	9.76644	9.8763
Abce1	14.3935	14.4072	14.3942	14.1567	14.1538	14.1099	14.114	14.1629	14.1247
Abcf2	13.6434	13.5821	13.6168	13.3154	13.3679	13.3591	13.8477	13.8354	13.849
Abcg1	5.4171	5.72547	6.0622	5.65489	5.59567	5.87581	5.15764	5.48336	5.22155
Abcg8	0	0	0	0	0	0	0	1.06832	0.363564
Abhd1	10.0941	10.1517	10.1969	10.3888	10.3957	10.3461	9.93553	9.90332	9.83727
Abhd15	6.39364	5.65508	6.14163	6.48614	6.60579	6.53878	6.76064	6.82321	6.90272
Abhd16a	12.2165	12.166	12.2479	12.1066	12.1177	12.1709	11.6678	11.588	11.5694
Abhd2	13.963	13.9798	13.9558	13.8858	13.8936	13.8851	13.8473	13.8695	13.8791
Abhd4	12.4409	12.3833	12.4148	12.7625	12.7655	12.763	12.164	12.2049	12.2112
Abl2	10.7837	10.694	10.8141	10.8924	10.828	10.8939	11.3347	11.3556	11.4052
Ablim1	1.4629	0.33315	1.33428	0	0.445921	1.06846	2.23707	1.80528	1.68549
Ablim2	2.4629	4.1405	3.79371	3.295	3.03088	3.18393	5.31236	5.06832	5.11845
Ablim3	0	0	0	0	0	0	0	0.483357	0
Abr	13.6284	13.6131	13.6507	13.5814	13.6605	13.6508	13.3111	13.3483	13.3471
Abtb2	9.73903	9.66407	9.49667	9.84856	9.92368	9.90345	8.36046	8.26472	8.29726
Acaa2	13.109	13.067	13.0556	12.7502	12.7926	12.7366	11.8776	11.8489	11.8464
Acaca	12.5441	12.5432	12.5501	12.3519	12.3286	12.2636	11.4538	11.4781	11.4387
Acad10	11.122	11.1405	11.0656	11.2438	11.3163	11.3021	10.8349	10.7716	10.7956
Acad11	10.4215	10.4006	10.3158	10.5372	10.5726	10.5509	9.78066	9.81203	9.80028
Acad8	10.6391	10.5799	10.6381	10.5142	10.4951	10.5408	10.0005	9.90647	10.0029
Acad9	12.2186	12.1779	12.2058	11.9236	11.949	11.9386	11.5297	11.4865	11.4286
Acads	11.084	11.0653	11.0816	11.5505	11.5476	11.5861	9.98335	9.91172	9.94947
Acadsb	12.4657	12.5683	12.5114	12.6192	12.6357	12.6005	12.1293	12.142	12.1359
Acan	0.462903	0.33315	0	0	0	1.06846	0	0.483357	0
Acap1	7.13533	7.0474	7.02078	7.88396	7.82963	7.77811	8.12321	7.91381	8.27645
Acat1	13.4958	13.5124	13.4709	13.6444	13.6683	13.6041	12.5984	12.5862	12.6411
Accn1	10.5276	10.5523	10.5739	11.1691	11.1394	11.1524	9.95817	9.90015	9.97827
Accn4	3.27026	1.91811	2.33428	2.97307	2.90535	3.57096	4.13016	3.94279	4.57302
Accs	0.462903	1.33315	0	1.38811	2.61585	2.48349	1.42972	0.483357	0.948527
Ace	0	0.33315	0	0.388108	0	2.29085	0	0	0.363564
Ace2	2.78483	1.33315	2.65621	2.38811	3.14636	2.06846	6.15764	6.00692	6.25838
Acin1	13.8888	13.896	13.9302	14.0017	13.9941	14.0239	14.3161	14.3143	14.3053
Aco2	14.8452	14.8202	14.8227	14.942	15.0011	14.9868	14.7039	14.6903	14.713
Acot11	7.38177	7.39924	7.33428	7.54293	7.68433	7.52241	7.2435	7.27126	7.46685
Acot12	3.63283	4.03359	4.03472	3.71004	3.69385	3.18393	2.75165	3.39025	2.823
Acot4	0.462903	1.33315	0	0.388108	1.03088	0	0.429719	0	0
Acot6	0	0	0	0	0.445921	0	0	0	0.948527
Acot7	14.3008	14.2331	14.2615	13.9071	13.9558	13.9521	12.541	12.4774	12.5015
Acot9	12.1912	12.1876	12.2188	11.9681	11.9433	11.9663	11.4652	11.3996	11.5044
Acox1	11.6133	11.5444	11.526	11.741	11.7148	11.7039	10.7723	10.8293	10.8143
Acox2	3.92233	4.24004	3.5042	4.03196	3.35281	3.87581	4.18461	3.94279	3.53349
Acox3	12.0208	12.0056	12.069	12.0634	12.1372	12.082	12.1265	12.1127	12.1502
Acp2	12.5276	12.6171	12.578	12.1482	12.1713	12.1614	12.2314	12.2573	12.2546
Acp5	10.9223	10.9275	10.9305	11.2935	11.2926	11.2969	11.103	11.0249	11.032
Acp6	10.3021	10.2639	10.323	9.97869	9.98605	10.0323	10.2339	10.201	10.2523
Acpp	2.04787	0.33315	0.334279	0.97307	0.445921	1.48349	4.23707	4.06832	3.45103
Acrbp	4.71083	3.79258	4.5042	4.55803	4.65537	4.69295	5.59964	5.73128	5.47209
Acsbg1	4.16334	4.24004	4.24117	3.63604	3.25328	3.80542	3.42972	2.80528	2.94853
Acsf2	10.8944	10.9181	10.9155	11.6184	11.6252	11.6285	10.0968	10.0532	10.0324
Acsf3	10.2161	10.3762	10.2321	10.4277	10.4037	10.4565	10.4005	10.3514	10.3915
Acsl1	11.9167	11.9172	11.9379	12.1639	12.1918	12.1575	11.4479	11.4372	11.4155
Acsl3	12.0795	12.1493	12.0837	11.683	11.6596	11.6304	11.1074	11.1611	11.097
Acsm3	8.2638	8.1849	8.09583	8.32475	8.1636	8.22159	6.97661	6.95909	7.14492
Acsm5	0	0	0	0	0	0	0	0	0
Acss1	2.04787	1.33315	0.334279	1.38811	2.25328	0.483494	1.01468	0.483357	1.68549
Acss2	13.6231	13.6885	13.6556	13.6227	13.6355	13.6536	11.6413	11.6372	11.6605
Acss3	0.462903	0	0.334279	0	1.03088	1.06846	5.98431	5.8584	6.09148
Actl6a	13.0237	12.9775	12.9795	12.6566	12.681	12.6536	12.3852	12.429	12.4424
Actn1	15.1513	15.132	15.1405	15.0185	15.0568	15.0683	14.1308	14.1231	14.1369
Actn3	12.0055	11.9106	11.9407	12.0929	12.0902	12.1459	10.0977	9.90121	10.043
Actr10	12.4654	12.4666	12.4221	12.176	12.0871	12.1172	12.4493	12.4506	12.4194
Actr1b	11.0021	10.9625	10.9267	11.1789	11.2697	11.1739	11.0973	11.0346	11.0919
Actr2	13.8995	13.9154	13.8933	13.8429	13.8255	13.7582	13.884	13.8679	13.9606
Actr5	12.2149	12.1553	12.1672	12.0315	12.0421	12.0813	11.7232	11.6552	11.6844
Actr6	11.3433	11.4501	11.3629	11.4475	11.4585	11.3938	11.5039	11.5291	11.4783
Actr8	11.5175	11.4701	11.5098	11.3163	11.3228	11.343	10.7988	10.8154	10.8302
Acvr1	11.3758	11.2888	11.3364	11.3062	11.2207	11.2542	12.1297	12.1344	12.0942
Acvr1c	0	0	0	0	0	0	0.429719	1.48336	0.363564
Acvr2a	9.96871	10.0197	9.99249	9.90971	9.85213	9.81665	10.5776	10.723	10.5978
Acvrl1	0.462903	0.33315	1.33428	0	0	0	0	0	0
Adam10	13.9035	13.9108	13.888	13.5728	13.5911	13.5222	13.9176	13.9837	13.9395
Adam12	9.03276	9.09802	8.95999	8.69645	8.66509	8.72429	8.18126	8.25154	8.24926
Adam15	13.5282	13.5166	13.5084	13.5282	13.5586	13.5873	13.2542	13.205	13.2427
Adam18	0	0	0	0	0	0	0	0	0
Adam21	6.07761	6.24004	6.42174	6.37679	6.67474	6.44928	6.07358	6.43755	6.31776
Adam22	13.0565	13.1053	13.0791	12.9909	13.0096	12.9475	12.4004	12.4266	12.396
Adam23	13.334	13.3731	13.3026	13.4211	13.43	13.3679	13.0034	13.0765	13.0154
Adam28	0	0	0	0	0	0	0	0	0
Adam32	2.04787	2.91811	1.91924	3.19546	1.44592	2.06846	2.59964	2.06832	2.68549
Adam5	0.462903	0	0	0.388108	1.44592	0	1.01468	0	0
Adam7	0	0	0	0	0	0	0	0	0
Adam8	5.92233	6.39924	6.35665	6.01746	5.88886	6.50586	3.01468	2.94279	3.36356
Adam9	13.6989	13.7292	13.7254	13.662	13.709	13.6091	13.4257	13.455	13.4586
Adamdec1	0	0	0	0	0	0	0	0	0
Adamts1	11.2286	11.2348	11.2389	10.7134	10.7232	10.7992	10.6842	10.6483	10.6221
Adamts10	2.04787	1.33315	0	1.71004	1.76785	1.06846	1.42972	2.29071	2.68549
Adamts12	0	1.91811	1.33428	1.71004	0	0	0.429719	0	0
Adamts13	1.4629	0	0	0.388108	0	0	0.429719	2.06832	0.948527
Adamts15	5.78483	5.19113	5.46356	6.01746	6.3039	6.22496	1.75165	2.94279	2.68549
Adamts16	2.4629	1.33315	1.91924	1.71004	2.03088	1.06846	0	0	0
Adamts18	0	0	0	0	0	0	0	0	0
Adamts4	10.9079	10.8704	10.7824	11.4559	11.395	11.4489	8.47684	8.44625	8.33798
Adamts5	0.462903	0	0	0	0	0	0	1.80528	2.17092
Adamts8	0	0	0	0	0	0.483494	0	1.06832	0
Adamtsl1	6.69172	6.19113	6.35665	6.53785	6.85531	6.68317	4.98431	4.84091	4.78983
Adamtsl2	0	0	0.334279	0.388108	0.445921	1.06846	0	0	0
Adar	11.8558	11.818	11.8186	11.9458	11.9515	11.9597	11.9221	11.9423	11.952
Adarb1	8.72029	8.59054	8.75213	9.00098	9.10948	8.92851	9.95034	9.86814	9.9066
Adarb2	0	0	0	0	0	0	0	0	0
Adat1	10.344	10.3898	10.3705	10.3467	10.3906	10.426	10.1929	10.1959	10.227
Adc	0	0	0	0	0	0	0	0	0
Adck1	9.02515	9.07798	9.07575	9.1596	9.14809	9.18913	8.81989	8.64323	8.83117
Adck2	11.384	11.3527	11.308	11.3927	11.4557	11.4668	11.1401	11.0322	11.0915
Adck5	10.9162	10.8636	10.9013	10.8362	10.6968	10.8487	11.0632	11.0054	11.0034
Adcy1	0	0	0	0	0	0	0	0.483357	0
Adcy3	5.4171	6.00558	5.61968	5.51739	5.35281	5.50586	4.71512	4.61264	4.17092
Adcy4	0.462903	0	2.33428	0	0	2.06846	1.75165	0	1.36356
Adcy6	12.2402	12.2268	12.2464	12.1825	12.1619	12.1183	11.5709	11.5521	11.5193
Adcy7	7.16334	6.79258	7.15446	6.71004	6.8468	7.01488	11.6633	11.6187	11.5605
Adcy9	10.6228	10.7027	10.6483	10.7799	10.8177	10.7368	9.27364	9.33978	9.27046
Adcyap1r1	0.462903	0	0	0	0	0	1.01468	0.483357	0
Add1	14.1322	14.1244	14.1471	13.9047	13.9664	13.9033	13.7714	13.7599	13.7815
Add2	6.04787	5.75941	5.88887	5.3423	5.3039	5.43769	8.64161	8.68548	8.68098
Add3	12.4573	12.456	12.4503	12.4461	12.4842	12.4282	12.0879	12.1427	12.1094
Adh7	8.13533	8.34996	8.14163	6.92727	6.88055	6.94293	3.23707	3.57082	2.94853
Adipor1	14.3128	14.3151	14.3125	14.518	14.5909	14.5425	13.997	14.0177	14.0239
Adipor2	12.7975	12.8051	12.7796	12.7637	12.7757	12.7444	12.4897	12.5582	12.5319
Adnp2	12.038	12.0319	12.0528	12.154	12.1197	12.1292	12.3242	12.3717	12.3574
Adora2a	4.4629	4.65508	4.03472	5.38811	5.22728	5.36614	5.13016	4.84091	4.78983
Adpgk	12.6209	12.657	12.6145	12.8157	12.8323	12.801	12.2898	12.2849	12.2708
Adprhl1	0	0	0	0	0	0	0	0	0
Adrbk1	14.1374	14.1077	14.1108	14.279	14.324	14.3503	13.8822	13.8583	13.8593
Adrbk2	0	0	0	0	0	0	0	0	0
Afap1	12.9492	12.998	12.9084	13.1482	13.1617	13.1317	12.8183	12.812	12.8055
Afap1l1	0	0	0.334279	1.71004	1.44592	2.06846	2.42972	2.80528	2.68549
Afap1l2	0	1.33315	0	0	0	0	0	0	0
Aff1	10.3037	10.3979	10.3608	10.4098	10.3892	10.4586	11.5225	11.4809	11.4809
Aff2	8.12824	8.23402	8.16083	8.75224	8.63821	8.59724	9.89529	9.92837	9.85542
Aff3	0	0.33315	0	0.97307	0	0	1.42972	0	1.36356
Aff4	12.5831	12.6034	12.551	12.6639	12.6344	12.6318	13.386	13.4377	13.3844
Afg3l1	12.55	12.5411	12.5179	12.6501	12.6901	12.6606	12.7689	12.7567	12.7852
Afg3l2	12.551	12.5453	12.5188	12.612	12.6595	12.592	11.9223	11.9281	11.9945
Aftph	11.9776	12.0131	11.9849	11.8754	11.8622	11.7927	12.7528	12.7937	12.7635
Agap2	4.27026	3.91811	4.33428	3.71004	2.90535	4.34148	4.559	4.61264	4.31776
Agbl2	0	0	0	0	0	0	0.429719	1.48336	0.948527
Agbl3	9.69172	9.6929	9.6719	9.23046	9.03651	9.12735	9.2483	9.21468	9.18055
Ager	6.90585	7.0474	6.93419	6.98802	6.91353	7.11285	5.36046	5.34134	4.36356
Agfg1	11.9627	11.9279	11.9079	11.7201	11.7115	11.7144	13.4793	13.5282	13.4953
Agfg2	12.1917	12.1553	12.0987	12.5519	12.5676	12.6066	11.6915	11.6689	11.6781
Aggf1	12.686	12.7055	12.6951	12.8401	12.8467	12.7765	12.1657	12.2309	12.2098
Agk	11.9048	11.9967	12.0151	11.9693	12.0335	11.9748	12.0152	11.9899	12.0108
Agpat3	13.567	13.5913	13.5273	13.5819	13.6364	13.6002	13.2972	13.2907	13.3359
Agpat6	13.0984	13.1403	13.1047	13.1237	13.1622	13.0833	12.9694	13.0147	12.9986
Agpat9	11.1891	11.2135	11.2665	11.3944	11.3328	11.3065	11.3001	11.3123	11.3178
Agphd1	9.9845	10.078	9.98712	10.292	10.2468	10.2342	9.1979	9.29393	9.31193
Agtpbp1	10.5727	10.6426	10.6174	10.6879	10.6633	10.7087	10.3656	10.4527	10.4052
Agxt2l1	0	0	0	0	0	0	0	0	0
Agxt2l2	11.5734	11.5638	11.5727	11.2055	11.2557	11.2148	11.5532	11.5518	11.6127
Ahctf1	13.6563	13.6348	13.686	13.5344	13.5549	13.5411	14.1439	14.2219	14.1841
Ahcy	13.9096	13.8507	13.8841	13.356	13.3987	13.3981	14.0004	13.9793	13.9913
Ahcyl1	15.1776	15.209	15.1618	15.5907	15.6243	15.5741	13.7348	13.7404	13.725
Ahdc1	11.4713	11.5006	11.4616	11.7925	11.7531	11.8849	11.7804	11.7754	11.7326
Ahrr	10.649	10.7823	10.8351	11.0503	10.9166	10.8694	10.2201	10.3226	10.2682
Ahsa1	13.9833	13.9543	13.9665	13.7487	13.783	13.7486	14.2692	14.25	14.2922
Aicda	0	0	0	0	0	0	0	0	0
Aifm2	11.1291	11.13	11.1672	11.2174	11.2657	11.2042	10.912	10.8654	10.9003
Aifm3	5.16334	5.46243	5.19226	5.59756	5.22728	5.21141	5.38392	4.76876	4.78983
Aip	12.5417	12.509	12.4805	12.6719	12.6599	12.6822	11.7818	11.7763	11.7901
Aire	1.4629	0	0.334279	1.38811	1.76785	0.483494	0.429719	0.483357	0
Ak5	2.78483	3.50307	2.65621	1.38811	2.44592	2.94293	4.33661	4.84091	4.53349
Ak8	4.16334	4.24004	3.5042	3.78043	4.25328	3.94293	3.33661	4.00692	2.68549
Akap10	10.105	9.9752	10.0622	10.0649	10.1201	9.95517	10.1653	10.2002	10.121
Akap2	12.6152	12.5617	12.5736	12.9227	12.9799	12.9748	12.519	12.49	12.5214
Akap3	7.04787	7.08804	7.10246	6.6455	6.93777	7.03039	7.81774	8.00692	8.11845
Akap4	0	0	0	0	0	0	0	0	0
Akap8l	10.8923	10.9134	10.9267	11.0785	10.9562	11.0857	11.1379	11.0418	11.0902
Akna	9.98057	9.99671	10.0278	9.69645	9.71622	9.70024	9.80584	9.77453	9.85542
Akp3	0	0	0	0	0	0	0	0	0.363564
Akr1a1	15.5671	15.5816	15.5502	15.5113	15.5788	15.5202	15.7074	15.669	15.7213
Akr7a5	13.0533	13.0186	12.9747	13.1021	13.178	13.2419	11.9773	11.8954	11.9291
Akt2	13.2205	13.1878	13.1523	13.3384	13.3634	13.3418	12.6003	12.5407	12.5909
Alad	11.5087	11.4573	11.4421	11.4865	11.5791	11.5606	11.2184	11.134	11.1584
Alas1	11.8144	11.8225	11.8146	11.7612	11.7448	11.811	11.1687	11.2303	11.1539
Alas2	3.92233	3.50307	4.33428	4.51739	4.49032	4.90976	4.07358	3.1838	2.94853
Aldh16a1	13.306	13.2353	13.2194	13.1002	13.1265	13.1711	13.4962	13.4382	13.4655
Aldh18a1	5.32088	5.50307	5.7266	5.221	5.27881	5.46077	5.98431	5.76876	5.45103
Aldh1a3	2.04787	1.33315	0.334279	0	0.445921	0	2.42972	1.48336	2.68549
Aldh1l1	0	0	0.334279	0	0	0	0.429719	0.483357	0
Aldh1l2	0.462903	1.91811	0.334279	3.08855	2.25328	2.29085	2.88915	2.29071	1.68549
Aldh6a1	10.9972	10.9887	10.9978	11.1789	11.212	11.1572	10.8932	10.9143	10.9649
Aldoa	16.1295	16.1022	16.119	15.6507	15.6771	15.7149	15.3189	15.2814	15.3036
Aldob	0.462903	1.33315	1.33428	1.97307	1.03088	0.483494	2.75165	2.65328	2.94853
Aldoc	5.88917	5.33315	5.58221	6.16947	6.21411	6.02265	4.85598	5.34134	5.45103
Alg11	11.6422	11.6226	11.6028	11.5035	11.4756	11.4611	12.2858	12.3433	12.2748
Alg12	11.8149	11.7797	11.849	12.0503	12.0648	12.0386	11.6462	11.6277	11.6268
Alg13	11.4409	11.4727	11.521	11.5671	11.5354	11.5395	11.3933	11.3974	11.4134
Alg2	11.6422	11.6874	11.6841	11.7999	11.8521	11.783	12.1081	12.1268	12.1699
Alg3	11.2638	11.2355	11.1743	11.1401	11.176	11.2254	10.939	10.8665	10.9714
Alg8	11.7466	11.838	11.8296	11.7027	11.6575	11.6844	10.7834	10.7419	10.7006
Alg9	11.8632	11.823	11.8593	11.5988	11.6208	11.5653	11.6269	11.6454	11.655
Alk	3.78483	3.79258	2.65621	2.71004	2.61585	4.06846	4.18461	4.34134	4.17092
Alkbh1	11.0941	11.0568	11.1165	10.8939	10.8334	10.8704	12.4273	12.4777	12.4265
Alkbh8	10.9407	10.9716	10.9536	10.8201	10.752	10.8245	11.5496	11.5718	11.5341
Alox12	3.04787	4.03359	4.24117	4.143	4.14636	4.29085	3.13016	3.39025	3.94853
Alox5	0.462903	0	0	1.38811	1.03088	1.06846	2.59964	1.80528	0.363564
Alpl	3.63283	4.1405	3.91924	4.03196	4.03088	4.65342	0.429719	0	1.68549
Alppl2	0	0	0	0	1.03088	0.483494	0.429719	0.483357	0.363564
Als2	12.5162	12.5322	12.5182	12.3879	12.3683	12.3675	12.6738	12.7357	12.7405
Als2cl	12.8934	12.8616	12.8877	13.0344	12.9389	13.0157	10.5363	10.4628	10.4629
Alx1	0	0	0	0	0	0	0	0	0
Ambn	0	0.33315	0	0	0	0	2.75165	2.29071	3.17092
Ambra1	11.8902	11.8265	11.81	11.9458	11.9123	12.0214	12.6788	12.6581	12.6636
Amdhd1	0	0	0.334279	0	0	0	0	0.483357	0
Amdhd2	10.4244	10.406	10.3173	10.3025	10.3301	10.329	11.1687	11.1474	11.1729
Amfr	13.7605	13.78	13.7596	13.4622	13.4994	13.4347	13.1493	13.1953	13.194
Amigo3	7.83794	7.96251	7.80188	7.47026	7.33466	7.57096	6.99196	6.75014	6.78983
Amot	10.6613	10.6984	10.7563	10.7815	10.8463	10.7838	11.2262	11.2311	11.1897
Amotl2	14.131	14.1474	14.0684	14.5849	14.5622	14.6323	14.1801	14.1509	14.1227
Ampd1	0.462903	0.33315	0.334279	1.97307	0	1.48349	1.42972	1.80528	1.36356
Ampd3	7.94672	7.73403	7.76891	8.79112	8.79022	8.75496	5.13016	5.50572	5.00742
Amph	0	0	0	0	0	0	0	0	0
Amt	9.95275	9.99315	10.0085	10.4174	10.0597	10.3037	8.83273	8.7431	8.68324
Amz2	10.7273	10.7761	10.7834	10.639	10.7027	10.6083	11.0636	11.1113	11.0932
Anapc1	15.0563	15.0653	15.0761	15.064	15.0604	15.0203	15.4306	15.4829	15.4396
Anapc2	12.5073	12.4854	12.4773	12.2679	12.2066	12.2673	12.6648	12.5769	12.5999
Anapc4	12.8699	12.8923	12.8618	12.4858	12.4503	12.4083	12.3171	12.3365	12.3423
Anapc7	11.7684	11.7652	11.7906	11.7569	11.7622	11.7784	11.7715	11.8282	11.7998
Angpt1	0	0	0	0	0	0	0	0	0
Angpt4	9.78258	9.79258	9.82212	9.65957	9.6663	9.63451	6.50653	6.6023	6.07781
Angptl1	0	0	0	0.388108	0	0	0	0	0
Angptl3	0.462903	2.33315	2.65621	2.97307	3.25328	2.06846	0.429719	1.80528	0
Angptl4	9.86804	9.79258	9.57983	9.97025	10.0997	10.0825	4.559	3.65328	4.17092
Angptl7	2.04787	3.50307	3.5042	3.78043	2.90535	3.87581	1.75165	1.06832	0.363564
Ank	10.7667	10.7667	10.8391	10.974	11.0798	11.0144	11.3291	11.3441	11.3189
Ank1	8.17026	8.36106	8.5092	8.84754	8.90125	8.88437	7.88915	8.09069	7.88713
Ank2	11.0959	11.0619	11.1222	11.0981	11.0703	11.0486	12.451	12.4572	12.4993
Ankar	6.76668	6.93306	7.0067	6.935	6.36478	6.88437	6.51718	6.78714	6.72989
Ankdd1b	7.16334	7.31043	7.27679	6.85571	6.31629	6.23838	6.34858	6.21128	6.36356
Ankib1	12.3433	12.352	12.3033	12.5491	12.5832	12.5658	12.6723	12.7062	12.6703
Ankmy2	10.6441	10.6483	10.6786	10.4084	10.4529	10.4253	10.4843	10.4876	10.5089
Ankrd10	11.7848	11.7478	11.6775	11.6262	11.5616	11.6115	11.2443	11.2766	11.2258
Ankrd13a	12.3294	12.2661	12.3367	12.1413	12.1806	12.1044	11.6165	11.6451	11.6513
Ankrd13c	12.5444	12.5009	12.4629	12.3301	12.333	12.3164	12.3225	12.3848	12.3448
Ankrd26	11.6803	11.6951	11.6786	11.4363	11.3704	11.4087	11.6621	11.7182	11.6676
Ankrd27	10.8965	11.0197	10.9871	11.1588	11.1747	11.1296	10.7261	10.6719	10.758
Ankrd28	11.909	11.92	11.9374	11.9665	11.9535	11.9344	12.0333	12.0988	12.0737
Ankrd32	11.6447	11.7049	11.6769	11.5379	11.4731	11.4814	10.7209	10.7711	10.7623
Ankrd34c	0	0	0	0	0	0	0	0	0
Ankrd5	0	0	0	0	0	0	0	0	0
Ankrd52	13.1546	13.215	13.2249	13.3158	13.2797	13.3352	13.9512	13.9266	13.9094
Ankrd53	4.04787	4.72547	3.5042	5.08855	4.53338	4.94293	4.47411	3.94279	4.45103
Ankrd55	2.78483	1.91811	2.65621	1.71004	2.76785	0.483494	0	0	0.363564
Ankrd6	0.462903	0.33315	1.33428	1.38811	1.76785	0	3.01468	2.65328	3.53349
Anks1	10.3348	10.5006	10.4336	10.5058	10.4992	10.5482	9.69064	9.60489	9.62566
Anks3	11.159	11.1316	11.2169	11.0816	10.9033	11.0227	11.9898	11.9279	11.9059
Anks4b	0	0	0	0	0	0	0	0	0.363564
Anln	15.0559	15.0802	15.0759	14.9399	14.9335	14.9096	13.5833	13.6491	13.6501
Ano1	3.04787	3.33315	3.79371	2.38811	2.03088	1.80542	3.01468	2.94279	1.36356
Ano10	13.0877	13.1161	13.0938	13.0123	13.0768	13.0597	11.4772	11.4452	11.4504
Ano2	0	0.33315	0	0	0	0	0	0	0
Ano3	2.04787	2.91811	2.65621	0.97307	1.03088	0.483494	2.42972	2.80528	2.17092
Ano4	3.27026	3.50307	3.65621	4.55803	3.96948	4.00706	3.01468	3.06832	3.75588
Ano7	2.4629	1.91811	1.33428	2.19546	2.03088	2.80542	2.59964	2.94279	2.823
Ano9	2.04787	2.65508	2.91924	2.84754	3.03088	2.80542	2.23707	2.29071	1.94853
Anxa10	0.462903	0	0.334279	0	0	0	0	1.80528	0
Anxa11	13.909	13.8975	13.9008	13.8184	13.8995	13.8882	12.8012	12.8054	12.7792
Anxa3	8.14238	8.00558	8.16083	8.37395	8.18063	8.23838	8.76734	8.72653	8.62566
Anxa6	13.5474	13.5848	13.5192	13.3252	13.3595	13.352	12.5289	12.5322	12.541
Aoah	1.4629	0.33315	1.91924	0.388108	0.445921	0	0	0.483357	0
Aoc2	5.92233	6.00558	6.14163	6.6455	6.27881	6.67332	6.13016	5.76876	5.91815
Aox1	0.462903	0.33315	1.91924	0.388108	0.445921	0	1.01468	1.48336	0.363564
Ap1g1	12.552	12.5505	12.5367	12.5693	12.5624	12.5378	12.7528	12.7821	12.7567
Ap1g2	10.4473	10.5414	10.4891	10.6331	10.5752	10.6478	10.3948	10.3827	10.3755
Ap1m2	0.462903	0	0.334279	2.55803	2.44592	2.65342	1.42972	2.06832	2.68549
Ap2a1	13.8906	13.8952	13.8457	13.819	13.865	13.9042	13.9609	13.9337	13.9506
Ap2a2	14.2628	14.2047	14.2399	14.0203	14.0644	14.0668	13.7127	13.6911	13.7249
Ap3b1	12.459	12.4249	12.4444	12.3819	12.3556	12.3256	12.911	12.9822	12.9418
Ap3d1	13.7294	13.7248	13.7785	13.8309	13.8302	13.8443	13.6323	13.6306	13.6268
Ap3m2	1.4629	0	1.33428	2.19546	2.25328	2.06846	2.23707	2.29071	2.17092
Ap4b1	10.4069	10.4521	10.4297	10.0825	10.0934	10.0581	10.0879	10.1567	10.0889
Ap4e1	9.94066	10.0056	10.1041	9.91265	9.79576	9.75145	10.06	10.0617	9.95509
Apaf1	9.91205	9.94786	9.80392	9.77073	9.75994	9.75145	8.96888	9.00888	8.9239
Apbb2	8.5073	8.35552	8.46356	8.6712	8.67474	8.60762	9.407	9.39475	9.41885
Apbb3	10.4287	10.3693	10.5655	10.5005	10.2725	10.3124	9.16781	9.08698	9.08295
Apc2	5.71083	5.88774	5.5042	6.19546	6.41171	6.39038	7.56927	7.23155	7.39147
Apcdd1	0	0	0	0	0	0	0	0	0
Apex2	10.7655	10.8048	10.7699	10.7352	10.7554	10.7625	10.8544	10.8448	10.8614
Api5	13.4541	13.4224	13.3792	13.21	13.2404	13.1813	13.8707	13.9354	13.9214
Aplf	11.1149	11.1716	11.1576	11.0614	11.1429	11.0703	10.1653	10.2002	10.2208
Apobr	2.4629	2.91811	3.14163	3.295	3.69385	3.48349	3.01468	3.39025	3.75588
Appl1	11.9376	11.9824	11.9476	11.7114	11.6388	11.5772	12.2748	12.329	12.3117
Appl2	10.8944	10.8762	10.9108	11.0423	10.9478	11.0071	10.5506	10.5555	10.5165
Aqr	13.1927	13.2179	13.2374	12.8542	12.8439	12.8325	13.3407	13.366	13.3737
Arap1	12.8802	12.8798	12.8999	13.091	13.1131	13.1324	12.2956	12.2891	12.3286
Arap2	3.27026	2.33315	2.33428	1.38811	1.03088	0	1.01468	1.06832	2.94853
Arcn1	14.8378	14.8699	14.8556	14.7709	14.8094	14.7588	14.4062	14.4383	14.4376
Arfgap3	12.224	12.272	12.1954	12.5807	12.6282	12.6089	12.3147	12.2657	12.3136
Arg2	4.27026	4.03359	4.7266	4.24609	4.25328	4.06846	4.2877	4.06832	4.31776
Arhgap1	13.7099	13.7277	13.7438	13.4718	13.5095	13.4731	13.6041	13.6055	13.609
Arhgap11a	13.0511	13.0736	13.0913	13.0254	12.9897	12.9569	11.9065	11.9338	11.9083
Arhgap12	11.6152	11.6863	11.6312	11.4239	11.4232	11.4098	11.8255	11.8994	11.881
Arhgap15	1.4629	1.33315	0.334279	1.38811	0.445921	1.06846	3.13016	3.57082	3.53349
Arhgap17	11.7621	11.7709	11.7906	11.9782	11.9783	12.0314	11.5002	11.5192	11.4916
Arhgap18	13.1989	13.2116	13.1465	12.8756	12.9422	12.8924	11.3245	11.3233	11.321
Arhgap19	11.2393	11.2542	11.2397	11.5615	11.5616	11.5303	10.3832	10.4119	10.4662
Arhgap21	13.2348	13.2624	13.2556	13.2968	13.2938	13.3016	13.9949	14.0336	14.0445
Arhgap22	12.7715	12.7499	12.6755	12.7127	12.7551	12.7451	13.0578	12.9849	13.0895
Arhgap25	10.2958	10.2903	10.3718	10.5878	10.4738	10.5716	12.754	12.5947	12.6633
Arhgap27	8.53972	8.58582	8.51419	8.04274	8.04211	8.20801	7.01468	7.05321	6.96348
Arhgap28	9.53704	9.5205	9.42704	9.51223	9.59694	9.52378	8.93751	8.8821	8.92581
Arhgap29	13.4298	13.4594	13.4231	13.4218	13.4356	13.4287	13.1514	13.1964	13.1699
Arhgap30	0.462903	0	0.334279	1.38811	1.03088	0.483494	1.75165	0.483357	0.948527
Arhgap31	12.5932	12.622	12.6542	12.4275	12.4568	12.4342	12.9922	13.0486	13.0255
Arhgap32	11.8568	11.8434	11.9079	11.9038	11.9824	11.9851	12.3198	12.3857	12.2997
Arhgap39	10.5896	10.5093	10.5364	10.3408	10.3483	10.4651	10.9809	10.888	10.9344
Arhgap44	0	0	0	0.388108	0	0.483494	2.01468	1.48336	2.36356
Arhgap6	9.53704	9.57394	9.63349	9.20189	9.27723	9.27791	10.1846	10.2341	10.2278
Arhgef10	13.0091	13.0003	12.9702	13.0188	13.0798	13.0581	12.4808	12.4635	12.448
Arhgef10l	13.2849	13.2694	13.2468	13.1388	13.2213	13.2156	11.0062	10.9682	10.992
Arhgef12	13.9682	13.9914	13.9919	13.9297	13.9481	13.9171	14.1749	14.237	14.2327
Arhgef15	4.36979	3.1405	3.91924	3.47557	3.61585	3.80542	5.76957	5.61264	5.24621
Arhgef16	11.5596	11.5334	11.5887	11.5954	11.6086	11.5733	6.71512	6.61264	6.35225
Arhgef17	13.299	13.3074	13.2299	13.4336	13.4613	13.477	12.4065	12.3164	12.2945
Arhgef25	8.91411	8.88774	8.98891	8.6712	8.60327	8.5003	3.33661	2.80528	3.064
Arhgef40	13.8775	13.8336	13.8209	13.312	13.3101	13.3798	13.1763	13.1866	13.1649
Arhgef9	2.4629	1.91811	3.14163	1.97307	2.25328	3.18393	1.42972	3.1838	2.823
Arid1a	13.3598	13.3741	13.4255	13.3729	13.378	13.431	13.5072	13.4883	13.4838
Arid3a	9.33327	9.34717	9.21998	9.58901	9.67594	9.75496	9.08972	8.93251	8.8654
Arid3b	7.48527	7.62777	7.61968	7.98056	7.85955	7.90976	6.76957	6.74074	6.88713
Arid4b	11.8194	11.9335	11.847	12.0561	12.0292	11.9773	12.1627	12.2217	12.2112
Arid5b	11.9943	11.9134	11.936	12.2055	12.2193	12.2852	12.638	12.6483	12.5833
Arih2	11.5444	11.5426	11.4789	11.5193	11.5554	11.5083	11.5238	11.5212	11.5385
Arl13b	10.5857	10.7027	10.6808	10.5779	10.6474	10.5985	10.8064	10.8409	10.8504
Armc2	6.59219	7.01965	6.77722	7.06759	6.93777	7.01488	7.03705	7.08327	7.13835
Armc3	0	0	0	0	0	0	0	0	0
Armc6	12.0069	11.9247	11.9768	11.8727	11.8524	11.9562	11.7275	11.629	11.6705
Armcx3	12.4047	12.4387	12.429	12.4718	12.4019	12.3836	11.9383	12.0062	12.0036
Arpc1a	13.767	13.7581	13.7641	13.647	13.6804	13.6648	13.2141	13.2255	13.2556
Arpc1b	16.4891	16.455	16.4095	16.3047	16.3767	16.3577	15.964	15.9496	15.9917
Arpp21	0	0	0	0	0	0	3.59964	3.57082	2.94853
Arrdc1	11.3356	11.383	11.2746	11.728	11.7229	11.7881	10.4297	10.3698	10.3265
Arsa	12.7952	12.7995	12.7811	12.7669	12.7816	12.812	13.411	13.3886	13.4209
Arsb	1.4629	2.91811	2.33428	0.97307	2.25328	0	2.59964	2.80528	3.17092
Arsi	0	0	0	0	0	0	0	0	0
Arsj	10.5857	10.683	10.6208	10.5618	10.659	10.6031	9.77068	9.77913	9.85241
Arvcf	9.15987	9.11451	9.03125	9.70778	9.70919	9.80429	9.40557	9.38573	9.38593
Asah2	3.27026	1.91811	1.33428	2.38811	2.03088	1.80542	3.75165	3.1838	3.45103
Asap3	10.7621	10.6663	10.7855	10.6366	10.5893	10.594	8.94936	8.88424	8.94665
Asb1	10.0156	9.88582	10.069	9.99729	9.92469	9.90766	10.9385	10.9149	10.8783
Asb10	2.4629	0.33315	0.334279	0.97307	0	0.483494	1.42972	1.06832	0
Asb15	7.51819	7.45209	7.27679	6.84754	6.70331	6.80542	6.63917	6.72176	6.50312
Asb16	2.4629	2.91811	3.5042	3.19546	3.44592	4.23838	3.67765	3.39025	3.61149
Asb18	0	0	0	0	0	0	0	0	0
Asb2	0.462903	0	0	0	1.76785	0.483494	0.429719	1.48336	0.363564
Asb3	9.89336	9.94786	9.90223	9.79538	9.84146	9.79751	11.4329	11.4921	11.4877
Asb4	0	0	0	0	0	0	0.429719	0.483357	0
Asb5	4.71083	4.79258	4.7266	4.295	3.69385	4.18393	5.7335	5.65328	5.7386
Asb6	9.68449	9.61855	9.65621	9.62412	9.66267	9.69417	9.49177	9.53457	9.51077
Ascc1	12.2224	12.2291	12.24	12.0596	12.1075	12.0645	11.6352	11.5981	11.6198
Ascc2	11.7085	11.7468	11.6813	11.4191	11.4182	11.4286	12.1388	12.1333	12.1596
Ash2l	12.9366	12.9268	12.9684	12.8283	12.8443	12.829	13.3579	13.3874	13.3916
Asl	8.89336	8.86843	8.91171	9.31589	9.31011	9.3148	8.93355	8.90121	8.98927
Asna1	13.7624	13.7319	13.7471	13.8407	13.917	13.9113	13.6809	13.6376	13.6511
Asnsd1	13.1853	13.1654	13.1774	12.7881	12.8231	12.7841	13.9935	13.9859	14.0303
Aspg	11.073	11.0914	11.1852	10.9608	10.6759	10.8929	10.5577	10.5064	10.5203
Asph	11.7297	11.7589	11.8009	11.4911	11.4769	11.4593	11.7432	11.7823	11.7666
Aspn	1.4629	2.33315	0.334279	2.55803	1.03088	2.48349	2.59964	2.29071	2.68549
Aste1	9.83794	9.89157	9.79371	9.36682	9.2629	9.34768	9.12842	9.0341	9.08295
Astl	3.27026	2.33315	2.65621	2.38811	2.61585	2.94293	4.13016	4.00692	4.064
Astn1	0	0	0	0	0	0	0	0	0
Astn2	1.4629	3.33315	2.91924	2.97307	2.61585	0.483494	3.33661	3.65328	4.17092
Asxl1	13.4202	13.3947	13.4426	13.8441	13.806	13.8501	13.3891	13.3903	13.3613
Asxl2	12.3806	12.4103	12.3983	12.5475	12.5606	12.5408	12.9241	13.0091	12.914
Asz1	0	0	0	0	0.445921	0	1.01468	0	1.68549
Atad1	13.4698	13.4574	13.4448	13.2429	13.2314	13.1897	13.3205	13.3862	13.3656
Atad5	10.9244	10.8877	10.7968	10.8506	10.8372	10.755	10.6836	10.7342	10.6245
Atf2	12.0223	12.0095	11.9618	12.2015	12.302	12.2575	12.3795	12.382	12.4025
Atf6b	13.3953	13.3722	13.3797	13.7337	13.7945	13.8249	13.9123	13.8591	13.8771
Atf7ip	12.2783	12.2716	12.2702	12.3782	12.3625	12.4044	13.5682	13.6204	13.5694
Atf7ip2	0	0.33315	0	0	0	0	0	0	0
Atg13	11.5864	11.6278	11.6145	11.8962	11.9239	11.8656	12.3697	12.3702	12.4308
Atg14	9.17371	9.27273	9.30869	9.48482	9.45575	9.47926	10.6711	10.6676	10.6889
Atg16l1	10.4127	10.3569	10.3483	10.3438	10.3109	10.2275	10.9752	10.9453	10.9709
Atg2a	12.5226	12.473	12.5226	12.6052	12.5676	12.6865	12.1328	12.1204	12.0276
Atg2b	12.4272	12.4724	12.4818	12.5976	12.5681	12.5886	12.2972	12.3176	12.2794
Atg4c	11.1849	11.3126	11.2351	11.2123	11.2033	11.1395	11.3332	11.3468	11.3825
Atg4d	11.5786	11.6058	11.5887	11.7154	11.6977	11.7998	11.1123	11.1113	11.047
Atg7	10.4272	10.4391	10.4178	10.2515	10.2215	10.273	10.882	10.931	10.8773
Athl1	10.6465	10.5941	10.6231	10.5328	10.4564	10.5782	9.90444	9.9356	9.88713
Atic	13.5239	13.5244	13.5073	13.1866	13.218	13.1985	15.1485	15.1482	15.1582
Atl2	11.5364	11.5923	11.5631	11.6613	11.6382	11.5972	11.2803	11.3249	11.3009
Atl3	12.9724	12.992	12.962	13.0136	13.0193	12.9871	11.9929	12.047	12.0011
Atp10a	13.8232	13.83	13.8167	13.8045	13.8429	13.8452	13.9144	13.9232	13.8889
Atp10d	12.576	12.6017	12.6223	12.632	12.6334	12.5889	11.5294	11.5572	11.5146
Atp11a	13.9979	14.0103	14.0192	14.2606	14.2551	14.2344	13.6219	13.6479	13.6501
Atp11c	11.2606	11.2295	11.3015	10.7964	10.7996	10.7362	10.7076	10.8025	10.7559
Atp13a1	12.7924	12.8165	12.797	12.4639	12.382	12.5161	12.7301	12.7338	12.6753
Atp13a2	12.9933	12.9605	12.9349	13.5973	13.5974	13.6468	11.5245	11.4441	11.498
Atp13a3	13.747	13.7551	13.7494	13.8894	13.8696	13.7821	14.7276	14.8197	14.693
Atp13a4	0	0	0	0	0	0	0	0	0
Atp1a1	15.4645	15.4535	15.4556	15.1773	15.2228	15.1816	14.7255	14.7198	14.7304
Atp1a4	0	0	0	0	0	0	0	0	0
Atp2a1	6.93864	6.97701	7.24117	7.60728	7.16017	7.5114	6.14396	6.09807	6.2943
Atp2b2	0	0	1.33428	0.388108	1.44592	0	1.42972	1.48336	1.68549
Atp2c2	2.04787	1.91811	0.334279	2.38811	3.14636	1.48349	3.75165	4.29071	3.61149
Atp6ap1	14.381	14.416	14.3715	14.5758	14.6128	14.556	14.227	14.2573	14.2461
Atp6v0a1	12.6025	12.6052	12.6014	12.3319	12.3197	12.3333	11.6847	11.6812	11.6679
Atp6v0a2	12.297	12.2906	12.3251	12.1043	12.0721	12.0818	11.4717	11.4841	11.4845
Atp6v0a4	0.462903	0	0	0	0	0	1.01468	0.483357	0
Atp6v0d1	13.0035	12.992	12.972	12.8739	12.9148	12.9163	12.6288	12.6173	12.6475
Atp6v1a	13.5749	13.6136	13.6053	13.6334	13.6	13.5726	12.9076	12.9681	12.9358
Atp6v1c1	11.472	11.5396	11.5504	11.3467	11.3752	11.3065	12.4995	12.5971	12.5657
Atp6v1c2	2.78483	1.33315	1.91924	2.55803	2.76785	3.80542	3.23707	2.06832	1.36356
Atp6v1h	12.0986	12.0771	12.0399	11.8391	11.8958	11.8463	11.4666	11.435	11.4083
Atp7a	11.6663	11.7447	11.76	11.4927	11.4606	11.4176	11.4416	11.5778	11.4786
Atp7b	10.2443	10.1927	10.1719	10.2107	10.1429	10.0908	10.535	10.6184	10.5565
Atp8a1	8.71083	8.78848	9.00316	8.89193	8.84466	8.8801	8.93553	9.12541	9.1367
Atp8a2	3.04787	3.33315	3.14163	3.78043	3.61585	3.48349	6.53824	6.39025	6.45103
Atp8b1	0	0.33315	1.91924	1.38811	2.25328	3.18393	1.42972	1.48336	0.363564
Atp8b2	13.7798	13.7863	13.7716	13.6986	13.7343	13.7353	13.8834	13.871	13.8247
Atp8b5	3.27026	3.50307	4.14163	4.55803	4.20081	4.43769	5.15764	5.09807	5.00742
Atp9b	10.3728	10.3925	10.3608	10.3129	10.2468	10.2417	10.0591	9.94688	9.9847
Atrip	10.0923	10.1629	10.223	10.0374	9.94277	9.96731	10.4998	10.4953	10.5546
Atrn	11.2144	11.117	11.1254	11.1918	11.2112	11.1395	11.6367	11.7197	11.6894
Atxn1	7.29579	6.99136	7.10246	7.301	7.63575	7.63324	8.53301	8.43755	8.44837
Atxn1l	10.6772	10.6278	10.5964	10.9393	11.0323	11.0207	11.4614	11.461	11.44
Atxn2	12.2492	12.2859	12.2654	12.3365	12.3201	12.3397	12.7051	12.7337	12.7019
Atxn2l	14.1416	14.1323	14.1687	14.5851	14.5314	14.6074	14.8713	14.8426	14.868
Atxn7	9.80498	9.88004	9.84603	10.0596	10.0005	10.0843	9.8871	10.0099	9.93247
Avl9	11.7592	11.7228	11.7793	11.9033	11.8753	11.8253	11.9718	12.0106	12.0293
Avpr1b	0	0	0	0	0	0	0	0	0
Avpr2	0	0	1.91924	0.97307	0.445921	0.483494	0	0.483357	0
Axin1	12.6444	12.5707	12.5908	12.613	12.6767	12.6884	13.028	13.02	13.0105
Axin2	9.57404	9.54504	9.59637	9.65138	9.78019	9.73616	8.15082	8.05321	8.02178
Axl	14.0524	14.0315	14.0174	14.1449	14.1679	14.1717	14.3463	14.2858	14.3141
Azi1	12.126	12.0876	12.0116	12.3443	12.3037	12.4027	12.168	12.0902	12.0995
Azi2	11.4943	11.4892	11.4738	11.3775	11.3718	11.3352	11.973	12.016	12.0211
Azin1	11.9677	12.0131	11.9786	11.7882	11.7403	11.6813	12.7708	12.8314	12.8418
B3galnt2	12.0891	12.098	12.0455	12.0086	12.025	11.9506	10.6501	10.6695	10.709
B3galtl	11.2751	11.2968	11.3051	10.882	10.8904	10.9019	11.0609	11.0707	11.0692
B3gnt1	12.4849	12.4653	12.4571	12.4719	12.5252	12.4982	11.6889	11.6372	11.6914
B4galnt3	0.462903	0	1.33428	0.97307	1.03088	0	0	2.06832	0.363564
B4galt4	10.3638	10.3289	10.2724	10.4776	10.4766	10.3646	10.6651	10.6793	10.7101
Baat	6.24426	6.42061	6.0622	5.95796	5.65537	5.97535	5.51718	5.71218	5.47209
Baat1	11.0831	11.0396	11.0442	11.1711	11.1459	11.1652	10.8042	10.821	10.8168
Bace1	12.2938	12.2546	12.2442	12.4258	12.4487	12.4293	12.4276	12.4054	12.4477
Bace2	0	0	0	0	0	0	1.01468	0.483357	0.948527
Bach1	10.6748	10.6973	10.7298	11.0737	11.0938	11.1046	11.2197	11.2741	11.2648
Bag3	13.2373	13.2118	13.186	13.4932	13.5138	13.5746	12.9244	12.9288	12.9284
Bag4	12.2508	12.3122	12.2081	12.3688	12.34	12.3071	12.6352	12.691	12.6327
Bahcc1	12.9984	12.9616	12.96	13.4579	13.4372	13.5449	12.2443	12.1965	12.1945
Bai1	0	0	0	0	0	0	0	0	0
Bai2	8.27026	8.383	8.32296	8.71454	8.66024	8.70024	7.71049	7.54945	7.62566
Baiap2	13.0778	13.0765	13.1058	12.7726	12.7718	12.8405	13.5282	13.4943	13.5345
Baiap2l1	11.5128	11.5224	11.5309	11.5813	11.6342	11.6412	11.535	11.5715	11.5425
Baiap3	4.04787	5.24004	4.91924	4.4325	4.08978	4.94293	5.67765	5.73128	5.68549
Bank1	5.4171	5.58108	5.65621	5.143	5.20081	5.39038	7.79166	7.61778	7.8393
Banp	11.5786	11.6278	11.6415	11.6651	11.684	11.7141	12.074	12.1326	12.1092
Baz1a	13.5407	13.5017	13.5428	13.2673	13.2638	13.2544	13.0496	13.0921	13.0773
Baz1b	13.7339	13.7106	13.7205	13.7074	13.6695	13.6766	14.8833	14.9345	14.9279
Baz2a	13.3914	13.3787	13.3691	13.8081	13.8049	13.7933	13.5016	13.5448	13.4644
Bbox1	2.04787	2.65508	3.5042	2.55803	2.03088	1.80542	0	0.483357	0
Bbs10	10.0309	10.1501	10.0875	10.2194	10.1857	10.1497	9.9523	10.0494	10.1118
Bbs4	11.6638	11.6956	11.6813	11.9331	11.9577	11.9275	12.6026	12.6566	12.6279
Bbs5	0.462903	0	0	0	0	0	2.01468	0	0.363564
Bbs7	11.4901	11.6145	11.5516	11.2422	11.2472	11.2254	11.3124	11.3549	11.3441
Bbs9	10.8871	10.8733	10.9435	10.885	10.8632	10.8892	10.5461	10.5814	10.546
Bbx	12.9272	12.9677	12.9811	12.9715	12.9945	12.9306	13.3638	13.4744	13.3583
Bche	0	0	0	0	0	0	0	0.483357	0
Bcl11a	0	0	0	0	0	0	0	0	0
Bcl11b	0	0	0	0	0	0	0	0	0
Bcl2l13	12.3877	12.3854	12.3262	12.3027	12.3354	12.2426	12.5024	12.4921	12.4846
Bcl6	10.4811	10.5692	10.5952	10.8633	10.892	10.9357	11.1615	11.2206	11.2247
Bcl6b	3.63283	3.33315	2.91924	3.63604	3.96948	3.48349	5.23707	5.1838	5.27046
Bcl9	11.598	11.6214	11.6506	12.0095	11.9984	12.0036	12.2715	12.2761	12.2695
Bcl9l	13.5427	13.5345	13.5362	13.8877	13.8862	13.9445	14.0073	13.9921	13.9932
Bclaf1	13.2569	13.2253	13.2232	12.7404	12.7424	12.7279	13.3353	13.3475	13.3345
Bco2	9.90792	9.8839	9.87538	9.89887	9.88575	9.81329	9.76287	9.76064	9.74943
Bcor	11.2211	11.2557	11.2046	11.1592	11.1528	11.2484	11.5855	11.6564	11.605
Bcorl1	10.4601	10.4714	10.508	10.9422	10.9448	10.9526	10.9694	11.0489	11.0137
Bcr	12.6206	12.6093	12.5852	12.6966	12.6907	12.7265	12.8495	12.8676	12.8603
Bcs1l	9.92028	10.0284	10.0858	9.99451	9.87009	9.93471	11.0407	10.9777	10.9723
Bdkrb2	0	0	0	0	0	0	2.59964	2.06832	1.94853
Bdp1	12.8646	12.8518	12.8932	12.688	12.6717	12.6355	13.0944	13.1777	13.0955
Becn1	12.5032	12.5217	12.4824	12.5293	12.5117	12.5072	13.2841	13.2755	13.308
Bend3	10.5792	10.4482	10.4044	10.2305	10.3247	10.3085	10.8096	10.7676	10.7494
Bend4	10.51	10.5106	10.5679	10.5366	10.6277	10.5796	11.2326	11.3359	11.302
Bend7	0	0	0	0	0	0	0	0	0
Best2	4.63283	4.58108	4.79371	4.87996	4.44592	4.18393	4.23707	4.00692	4.36356
Best3	2.4629	1.33315	2.65621	2.19546	2.25328	0	2.23707	2.29071	2.36356
Bfsp2	0	0	0	0	0	0	0	0	0
Bhlhb9	11.6881	11.6907	11.6162	11.2927	11.2965	11.2405	11.2567	11.3269	11.2806
Bhlhe40	7.99428	8.14693	8.03472	8.10921	8.2661	8.16649	9.83167	9.77453	9.95789
Bhmt	0.462903	0	0	0	0	0	0	0.483357	0
Bicc1	0.462903	0.33315	0	0	0	0	0	0	0
Bicd2	12.3302	12.2852	12.2498	12.3978	12.4493	12.47	11.7955	11.8022	11.8181
Bin1	12.2747	12.1892	12.1396	12.0058	12.0514	12.0597	11.2571	11.2602	11.3156
Birc2	10.2278	10.2204	10.2709	10.1313	10.1315	10.1453	9.98239	10.0312	10.0649
Birc3	11.0886	11.1802	11.1432	10.8186	10.8606	10.9003	10.0128	10.0561	10.1
Birc6	13.738	13.7663	13.8261	13.5904	13.5965	13.5204	13.8975	13.9481	13.8877
Blk	0	0	0	0	0	0	0.429719	1.80528	1.94853
Blzf1	11.9923	11.9059	11.9098	11.4729	11.4998	11.422	12.0634	12.1004	12.0881
Bmp1	13.7613	13.7513	13.745	13.6218	13.6083	13.6193	13.0949	13.0504	13.0858
Bmp10	0	0	0	0	0	0	0	0	0
Bmp15	0.462903	1.33315	0.334279	0	0.445921	0	2.23707	2.65328	2.17092
Bmp2k	12.1694	12.1692	12.0867	12.1817	12.2254	12.2212	12.7651	12.7705	12.7524
Bmp5	0	0	0	0	0	0	2.59964	1.80528	1.68549
Bmp7	0	0	0	0	0	0	0	0	0
Bmp8b	3.63283	3.1405	3.65621	3.78043	4.08978	4.12735	3.67765	3.57082	3.27046
Bmper	3.92233	4.42061	4.85784	4.3423	3.35281	3.18393	5.31236	5.26472	5.27046
Bmpr1a	12.1336	12.1385	12.0715	11.9011	11.9542	11.8283	12.229	12.3133	12.2766
Bmpr1b	8.184	8.26979	8.28265	8.15298	8.13242	7.99129	8.76734	8.80303	8.73643
Bmpr2	11.2508	11.3762	11.2914	11.5054	11.5347	11.4651	11.8048	11.9221	11.8932
Bnc2	9.51275	9.46243	9.58458	9.21466	9.1254	9.15238	10.5185	10.4784	10.5422
Bnip2	13.4353	13.4613	13.4277	13.3844	13.4003	13.364	13.494	13.5716	13.56
Boc	11.4032	11.3775	11.2914	11.6663	11.6909	11.6646	11.4683	11.4343	11.4124
Bpifb1	2.04787	2.65508	1.91924	1.97307	1.76785	2.06846	2.75165	2.06832	3.27046
Bpifb2	0	0	0	0	0	0	0	0	0
Bpifb6	0	0	0	0	0	0	0	0	0
Bpifb9a	0	1.33315	0.334279	0	0	0	0	0	0
Bpifc	0	0.33315	1.33428	2.55803	2.03088	1.80542	2.59964	2.48336	1.94853
Braf	11.8718	11.8791	11.8627	12.0842	12.0967	12.0536	12.032	12.1436	12.0309
Brap	11.6341	11.726	11.6087	11.6902	11.7774	11.7517	12.2343	12.2303	12.2824
Brd3	12.4308	12.4136	12.4128	12.5756	12.589	12.6235	12.9656	12.9811	12.9656
Brd4	12.4156	12.3738	12.4313	12.7581	12.7876	12.8465	13.0811	13.0961	13.0553
Brd7	13.6644	13.6991	13.6709	13.8371	13.8613	13.8177	13.1942	13.1715	13.2088
Brd8	12.0399	12.0572	12.069	12.1407	12.0629	12.1051	11.01	10.9926	11.0015
Brd9	11.8515	11.8709	11.9174	11.7368	11.7148	11.7326	10.5337	10.4728	10.587
Brip1	11.7949	11.8439	11.8326	11.758	11.744	11.6841	10.8534	10.8864	10.8733
Brix1	12.4505	12.4146	12.4014	11.935	11.947	11.9139	12.0541	12.0874	12.0564
Brox	12.8776	12.9428	12.9167	12.9635	12.9689	12.9377	13.5434	13.5734	13.5668
Brsk1	1.4629	1.91811	1.91924	2.55803	2.44592	3.06846	0	1.06832	1.68549
Brsk2	0	0	1.33428	0.388108	0	0.483494	1.75165	1.80528	1.36356
Brwd1	11.612	11.6517	11.6318	11.7117	11.6717	11.7099	11.6678	11.7152	11.6773
Brwd3	11.1202	11.1211	11.1148	11.0911	11.0267	11.009	10.7278	10.7676	10.6409
Bsg	15.2873	15.2806	15.2777	15.1815	15.2555	15.256	15.1535	15.1166	15.1268
Bsn	3.92233	3.91811	4.24117	5.38811	5.06063	5.12735	3.82204	4.23824	3.68549
Bst2	15.1581	15.1461	15.1267	15.183	15.2435	15.2366	14.4116	14.3967	14.3984
Btbd11	1.4629	1.33315	2.33428	2.38811	3.35281	3.48349	0	0	0
Btbd7	11.8797	11.8911	11.936	11.974	11.9497	11.9095	12.3499	12.4253	12.3659
Btd	10.404	10.4534	10.3371	10.2769	10.2961	10.2868	9.68946	9.55884	9.63386
Btk	0.462903	1.33315	0	0.388108	0	1.06846	2.01468	1.48336	0.948527
Btn1a1	2.04787	2.65508	3.14163	3.91167	4.08978	3.73142	2.01468	1.80528	0.948527
Btn2a2	0.462903	0.33315	0	0	0	0	0	0.483357	0
Btrc	11.1397	11.0696	11.0715	11.1654	11.161	11.1283	10.8912	10.8773	10.8837
Bub1	12.9366	13.0153	12.9781	13.0175	12.9703	12.961	11.488	11.5444	11.5589
Bub1b	12.6803	12.6835	12.7044	12.5742	12.6502	12.5809	10.4255	10.4303	10.541
Bub3	13.2526	13.2755	13.2766	13.2214	13.2499	13.2094	13.2265	13.223	13.2403
Bud13	12.13	12.1312	12.1238	12.004	12.0732	12.0467	12.6065	12.594	12.6328
Bves	2.4629	0	1.33428	0	0	0	0	0	0
Bzrap1	13.3816	13.3957	13.3931	13.5113	13.4897	13.5519	11.6279	11.5164	11.5385
C1ra	16.3961	16.3762	16.3668	16.3268	16.38	16.3638	14.1569	14.165	14.1662
C1rl	9.91617	10.0231	9.85784	10.427	10.4008	10.3707	9.48906	9.43464	9.46028
C2	2.78483	2.33315	3.5042	3.47557	2.61585	3.65342	3.01468	3.06832	3.36356
C2cd2l	11.589	11.611	11.6249	12.2172	12.2361	12.1874	11.3752	11.3842	11.3863
C2cd3	12.575	12.5817	12.5923	12.3328	12.3455	12.3317	12.3737	12.4264	12.3439
C2cd4c	0	0	0	0	0	0	0	0	0
C8a	0	0	0	0	0	0	0	0	0
Cab39l	10.8039	10.7977	10.7341	11.0225	11.0762	11.0495	11.2776	11.2668	11.3257
Cables2	12.3984	12.4183	12.3967	12.4488	12.5113	12.5005	12.6051	12.5763	12.5646
Cachd1	12.1402	12.1597	12.1727	12.2721	12.2863	12.2679	12.7567	12.8146	12.7539
Cacna1a	5.92233	5.85671	5.79371	6.88795	6.52274	6.41423	4.92157	4.73128	5.19645
Cacna1c	9.55037	9.61392	9.64489	9.74125	9.65294	9.62688	9.87059	9.84749	9.77189
Cacna1d	1.4629	2.65508	0	0	1.03088	1.06846	2.23707	3.48336	2.823
Cacna1e	0	0.33315	0	0	0.445921	0	1.01468	0.483357	0.363564
Cacna1f	7.71083	7.74254	7.6104	8.57546	8.31011	8.34458	8.55125	8.53864	8.56814
Cacna1s	2.78483	1.33315	1.33428	3.19546	1.44592	2.48349	2.23707	2.06832	2.17092
Cacna2d1	11.3394	11.3083	11.3434	11.1979	11.2008	11.0908	12.1942	12.2814	12.2399
Cacna2d3	1.4629	0.33315	0.334279	0	0	0	5.33661	5.89275	5.70341
Cad	14.6184	14.5994	14.6303	14.3423	14.2772	14.367	13.5975	13.6179	13.5545
Cadm2	3.04787	1.91811	1.33428	2.84754	2.76785	2.48349	4.01468	4.06832	4.17092
Cadm3	0	0	0	0	0	0	0	0	0
Cadps	5.36979	5.5426	5.46356	4.87996	4.90535	5.06846	9.34858	9.41113	9.34941
Cadps2	0	0.33315	0	0.388108	0.445921	2.06846	1.01468	0	0.363564
Calcrl	1.4629	0	1.91924	0	0	0	2.42972	2.06832	1.36356
Calhm2	10.3209	10.4193	10.2665	10.2776	10.2709	10.3188	9.42549	9.34599	9.39836
Calr3	7.87229	8.07462	8.04164	8.74786	8.65049	8.61278	7.93751	8.10907	8.12512
Calu	15.5023	15.5372	15.5169	15.5067	15.5025	15.4703	15.3201	15.3568	15.3565
Camk1d	0.462903	0	0.334279	0	0	0	0	0.483357	0
Camk4	2.04787	2.33315	0.334279	2.38811	2.03088	0.483494	2.59964	2.06832	2.17092
Camkk1	7.82046	7.825	7.96364	8.14633	8.19747	8.09082	6.72434	6.67318	6.63035
Camkv	0.462903	1.91811	1.33428	0	1.44592	0	3.23707	2.65328	1.94853
Camsap1	11.9193	11.9317	11.896	12.047	12.1088	12.0894	12.7238	12.782	12.7471
Camsap2	12.8715	12.931	12.8886	12.9913	12.9818	12.9375	13.206	13.2786	13.225
Camsap3	10.8172	10.8665	10.8431	11.0907	11.1485	11.1502	10.1929	10.2664	10.2523
Camta1	5.55037	5.5426	5.58221	5.31885	5.20081	5.50586	4.07358	4.90962	4.97827
Camta2	9.99623	9.9752	9.97271	10.4132	10.3648	10.3851	9.33961	9.32413	9.42156
Cand2	11.4832	11.4501	11.4251	11.6241	11.6202	11.7021	10.9867	10.9787	10.9635
Cant1	13.0542	12.9963	12.9909	13.1381	13.1635	13.1595	13.1258	13.0849	13.103
Cap2	0	0	0	0	0	0	0	0.483357	0
Capn10	10.7983	10.8149	10.7927	10.9754	10.9161	10.9129	11.1854	11.0702	11.1088
Capn11	5.16334	5.58108	4.85784	5.87996	5.37666	5.39038	5.07358	5.34134	5.38593
Capn2	13.5646	13.5565	13.5527	13.0713	13.1289	13.0838	13.6899	13.6527	13.7142
Capn3	0	0	1.33428	0	0	0	0	0	1.68549
Capn6	0	0.33315	1.33428	2.19546	0	1.06846	5.10214	4.43755	4.88713
Capn7	11.8248	11.8679	11.8306	11.6012	11.5742	11.5516	11.7851	11.8445	11.8204
Capn9	0	1.33315	0.334279	0.388108	0.445921	0.483494	0	0	0
Caps2	6.59219	6.31043	6.54373	6.221	6.29141	6.41423	6.18461	5.99115	6.11845
Car10	0	0.33315	0	0	0	0	0	0	0
Car12	0	0	0	0.388108	0	0.483494	0	1.06832	0
Car9	9.03276	9.07798	9.11564	9.45285	9.54132	9.51002	8.88299	8.81651	8.88516
Card10	11.3263	11.2676	11.265	11.4515	11.4232	11.4187	11.9014	11.8592	11.8991
Card11	0	0	0	0	0	0	0	1.48336	1.36356
Card14	8.67236	8.59054	8.60107	8.39654	8.34377	8.31322	8.74487	8.56816	8.8514
Carf	7.89753	7.80888	8.16083	7.96554	7.76785	7.88437	8.56671	8.62801	8.61623
Cars	11.9274	11.968	11.988	12.1459	12.1741	12.1748	12.7989	12.7432	12.766
Cars2	10.0776	10.0091	10.0173	10.2344	10.2541	10.2509	9.72664	9.62546	9.55832
Cask	11.8595	11.8557	11.8426	11.4464	11.4679	11.4157	11.7494	11.8321	11.8119
Caskin1	3.4629	4.24004	3.65621	3.38811	3.14636	3.29085	2.01468	2.48336	3.064
Caskin2	11.3224	11.3395	11.3151	11.5193	11.54	11.6005	11.484	11.4026	11.4188
Casp1	10.8401	10.8577	10.7927	10.0561	10.149	10.0323	4.42972	4.76876	4.68549
Casp3	11.3263	11.3631	11.3504	11.0338	11.0215	10.9768	10.2274	10.2391	10.1925
Casp8ap2	11.0175	11.01	11.0459	11.1165	11.0101	11.0576	11.2463	11.3143	11.2447
Casq2	1.4629	0	0	0	0	0	1.01468	1.06832	0.363564
Cass4	0	0	0	0	0	0	0	0	0
Cast	13.8165	13.8165	13.8009	13.5131	13.5708	13.535	14.0137	14.046	14.0432
Casz1	0	1.91811	1.33428	1.71004	0	1.80542	2.88915	2.29071	2.17092
Cat	13.7154	13.6781	13.7368	13.9708	14.01	13.9735	12.9759	13.0578	13.0287
Catsperb	0	0.33315	0	0	0	0	0	0	0
Cbfa2t2	11.3294	11.3979	11.3698	11.3969	11.4001	11.329	11.779	11.7883	11.7951
Cbfa2t3	0.462903	1.33315	0	0.388108	2.03088	0	1.01468	0.483357	0
Cbl	11.7344	11.7367	11.7647	11.9855	11.9935	11.9861	12.3068	12.377	12.3412
Cblb	10.0684	9.98241	9.9545	9.94174	9.83609	10.0002	10.604	10.584	10.6103
Cbx2	10.5504	10.5704	10.5547	10.974	11.0163	10.9987	10.7884	10.763	10.783
Cc2d2a	11.5195	11.4924	11.5111	11.0658	11.0486	11.0857	12.1773	12.2422	12.1855
Ccar1	13.3786	13.3358	13.3675	12.6764	12.6621	12.6312	14.1606	14.1743	14.1273
Ccdc108	0	0	0	0	0	0	0	0	0
Ccdc111	10.1494	10.0508	10.1561	9.74676	9.77235	9.7219	9.86435	9.91172	9.89495
Ccdc113	0	0	0	0	0	0	0	0	0
Ccdc125	7.01749	6.75941	6.99249	7.56802	7.37666	7.53878	7.27521	7.47771	7.40796
Ccdc132	12.0822	12.0349	12.0063	11.8238	11.8436	11.8421	11.9769	12.0196	12.0296
Ccdc135	6.4171	6.21579	6.46356	6.98802	6.88055	7.03039	5.23707	5.43755	5.47209
Ccdc136	11.4076	11.4618	11.3116	11.7707	11.7891	11.7764	11.1542	11.158	11.2039
Ccdc138	8.85092	8.92934	8.88503	9.01382	9.04955	8.95314	7.70118	7.58664	7.56814
Ccdc14	10.1247	10.0914	10.1907	10.148	10.1324	10.225	10.0879	10.1847	10.2231
Ccdc142	8.71557	8.80483	8.90033	8.66888	8.70095	8.70508	9.43955	9.40371	9.38732
Ccdc150	9.22777	9.34438	9.23212	8.95035	8.788	8.82334	7.37223	7.6023	7.43503
Ccdc151	9.82265	9.72761	9.77722	9.95986	9.97046	9.96024	9.77623	9.83098	9.81168
Ccdc154	4.85522	5.65508	4.97813	5.78043	5.73132	5.82334	4.71512	4.87567	4.64897
Ccdc157	7.10676	6.90301	7.21692	7.43796	7.33466	7.13455	7.79604	7.8453	7.87136
Ccdc158	5.27026	4.65508	4.7266	4.63604	4.96948	4.65342	5.559	5.76876	5.68549
Ccdc162	6.13533	6.31043	5.94899	6.221	6.17384	6.25168	5.15764	4.80528	5.63035
Ccdc164	4.16334	3.65508	4.14163	2.84754	4.25328	3.39038	3.33661	2.94279	3.064
Ccdc18	10.6378	10.8149	10.7082	10.9273	10.8701	10.8194	9.75502	9.73602	9.74294
Ccdc21	12.9605	12.9511	12.9428	13.1052	13.1217	13.0874	12.612	12.6429	12.6342
Ccdc22	12.5145	12.5121	12.5229	12.2269	12.2166	12.2375	13.3687	13.362	13.3879
Ccdc27	0.462903	2.65508	0	2.55803	1.03088	2.48349	1.75165	0	0
Ccdc30	2.4629	4.24004	1.91924	3.295	3.14636	2.48349	4.38392	4.39025	4.00742
Ccdc36	0	0.33315	0	0	0	0	0	0	0
Ccdc38	2.04787	1.33315	1.91924	0	1.03088	0.483494	2.75165	2.48336	2.36356
Ccdc40	4.85522	4.72547	4.58221	6.70099	6.52274	6.43769	6.42972	6.78714	6.91046
Ccdc41	11.9412	11.9757	11.9458	12.0049	12.0604	11.9773	11.6263	11.652	11.6467
Ccdc46	9.37878	9.34717	9.44802	9.00098	8.9074	8.84544	7.9095	7.82765	7.91431
Ccdc64b	4.36979	3.79258	3.79371	5.08855	4.73132	5.03808	4.88915	4.76876	4.823
Ccdc65	8.60756	8.6907	8.69622	8.49663	8.71271	8.58153	8.51453	8.61778	8.60197
Ccdc66	9.80498	9.88774	9.77722	9.80385	9.69622	9.71472	10.0343	10.1742	10.0906
Ccdc73	4.71083	4.58108	4.85784	4.78043	4.73132	4.43769	4.78727	5.09807	4.27046
Ccdc77	12.037	12.0284	12.0049	12.1194	12.1272	12.0119	11.8075	11.8467	11.8741
Ccdc79	0.462903	2.33315	2.65621	1.38811	1.76785	0.483494	1.42972	1.06832	1.68549
Ccdc82	9.50182	9.52544	9.5092	9.36252	9.31937	9.24172	9.15764	9.2565	9.19961
Ccdc88a	12.3352	12.3043	12.3318	12.0976	12.0238	12.0097	12.1657	12.269	12.1775
Ccdc88c	7.00206	7.0474	6.74367	7.03196	7.11126	7.15592	7.52248	7.73602	7.66735
Ccdc96	5.67236	5.19113	5.79371	4.74566	5.00051	4.65342	4.63917	4.43755	4.823
Ccm2	11.4062	11.3857	11.38	11.6268	11.7057	11.6481	10.9311	10.8584	10.9649
Ccnb3	0	0	0	0	0	0	1.01468	1.06832	1.36356
Ccnd1	12.2348	12.2306	12.252	11.9764	12.0224	12.0736	12.9075	12.8474	12.8912
Ccnh	12.7584	12.8365	12.7718	12.6292	12.6247	12.6445	12.2523	12.27	12.2318
Ccnjl	10.2589	10.2917	10.3622	10.597	10.7086	10.6996	8.80258	8.8885	8.79402
Ccnt1	10.6736	10.6629	10.6618	11.1513	11.1064	11.0801	11.3619	11.4473	11.3134
Ccpg1	12.378	12.3837	12.349	12.3575	12.3522	12.3286	12.0826	12.1679	12.1232
Ccr7	5.32088	5.79258	5.19226	5.49663	5.49032	5.36614	8.13708	8.23824	8.12844
Ccr9	0.462903	0.33315	1.91924	2.84754	2.44592	2.29085	2.75165	3.29071	3.064
Cct4	14.8238	14.8137	14.8008	14.5848	14.6325	14.5914	14.6804	14.6733	14.68
Cct6a	15.1206	15.0832	15.1042	14.6623	14.6834	14.6692	15.5769	15.5959	15.5933
Cct6b	5.95476	6.37754	6.0067	6.295	6.11835	6.22496	5.01468	5.26472	5.064
Ccz1	12.3795	12.4133	12.4356	12.0166	12.0426	12.0102	11.8367	11.8687	11.7864
Cd101	2.04787	1.91811	2.33428	3.295	2.76785	3.18393	3.13016	2.65328	2.36356
Cd109	13.0481	13.1174	13.081	12.5822	12.5781	12.5601	12.3968	12.468	12.4195
Cd177	5.16334	4.42061	4.7266	5.4325	5.5752	5.63324	6.33661	6.6331	6.65819
Cd180	0	0	0	0	0	0	0	0	0
Cd19	0	0	0	0	0	1.48349	1.42972	1.06832	0
Cd248	1.4629	0	0	1.97307	1.03088	1.48349	1.42972	2.48336	0.363564
Cd34	0	0	0	0	0	0	1.75165	1.80528	0.363564
Cd44	15.1758	15.1779	15.1894	15.2135	15.2353	15.2148	15.7589	15.7631	15.7901
Cd6	0	0	0	0.388108	0	0.483494	0	0	0
Cd93	0	0	0	0	0	0	0	0	0
Cd97	12.2843	12.3233	12.3123	11.6856	11.7252	11.7441	10.15	10.2557	10.295
Cdadc1	9.96474	9.97159	9.8927	9.94748	10.0034	9.94293	9.18628	9.15578	9.18852
Cdan1	10.553	10.6426	10.6369	10.6211	10.5294	10.5966	10.0817	10.1496	10.0164
Cdc14b	10.9038	10.8868	10.9089	10.9651	10.9064	10.9758	10.4542	10.5615	10.5133
Cdc16	13.8559	13.8644	13.8652	13.6515	13.6689	13.6284	14.167	14.1677	14.1816
Cdc23	13.4482	13.429	13.394	13.2593	13.2584	13.2064	12.9523	13.0133	12.9931
Cdc25b	13.2228	13.2238	13.2608	13.4254	13.4226	13.4361	11.4676	11.4667	11.4796
Cdc40	11.9432	11.9002	11.8941	11.7807	11.7209	11.7159	12.1942	12.2538	12.2153
Cdc42bpb	14.1603	14.1585	14.1677	14.1812	14.1724	14.2187	14.2881	14.2957	14.2864
Cdc42bpg	3.63283	2.33315	2.33428	3.38811	3.35281	4.34148	3.33661	3.57082	3.68549
Cdc45	12.0619	12.0371	12.1457	11.934	11.9423	11.9519	11.9186	11.9216	11.9681
Cdc6	11.7927	11.7802	11.7468	11.3485	11.3577	11.3604	10.9684	10.9737	10.9485
Cdc73	11.2807	11.2975	11.3279	11.1296	11.0739	11.0867	12.417	12.4535	12.4163
Cdca2	12.7265	12.7359	12.745	12.686	12.6319	12.6367	11.2989	11.3694	11.4107
Cdcp1	3.04787	2.91811	3.33428	0.97307	1.76785	2.29085	1.01468	1.80528	1.68549
Cdh10	0	0	0	0	0	0	0	0	0
Cdh11	0	0	0	0	0	0	1.75165	2.65328	2.68549
Cdh12	0.462903	0	0.334279	0	0	0	3.13016	3.1838	3.17092
Cdh13	4.27026	4.24004	4.5042	4.38811	4.40012	4.48349	5.36046	5.39025	5.61149
Cdh15	0	0	0	0	0	0	0	0	0
Cdh16	0	0	0.334279	0	0	0	0	0	0
Cdh2	0	0	0	0	0	0	3.13016	3.29071	2.17092
Cdh20	0	0	0.334279	0	0	0	0	0	0
Cdh22	4.4629	4.42061	4.33428	3.63604	3.25328	2.94293	0	0	0.363564
Cdh23	0.462903	0.33315	1.33428	2.84754	2.03088	2.48349	0.429719	1.48336	2.17092
Cdh24	8.28945	8.28735	8.38413	8.89193	8.90535	8.90766	7.41271	7.34134	7.43503
Cdh3	0.462903	0	0.334279	0	0	0.483494	1.75165	0	1.36356
Cdh4	0.462903	0	0	0	0	0	0.429719	0.483357	0
Cdh5	2.4629	0	1.33428	2.84754	3.03088	2.65342	2.59964	2.80528	2.53349
Cdh6	0	0	0	0	0	0	0	0	0
Cdh7	0.462903	2.33315	1.91924	2.71004	1.44592	0.483494	1.42972	1.06832	0.948527
Cdh9	10.7168	10.7782	10.7212	10.1304	10.1333	10.1264	9.53038	9.74897	9.52091
Cdhr1	0	0	0	0.97307	0	0	1.01468	0	0
Cdhr3	1.4629	1.33315	0.334279	2.55803	1.03088	1.80542	3.01468	2.06832	2.68549
Cdk10	10.6772	10.5952	10.6335	10.5884	10.51	10.5894	11.0663	11.0113	10.9966
Cdk12	12.7809	12.8053	12.8176	12.8734	12.857	12.8562	14.1784	14.229	14.1701
Cdk14	12.8986	12.9249	12.9188	13.2419	13.2585	13.215	13.2315	13.2891	13.2989
Cdk15	3.92233	4.33315	4.03472	4.38811	4.14636	4.52789	5.407	5.41409	5.34084
Cdk16	13.6581	13.6499	13.6652	13.989	14.036	14.0551	13.7471	13.7189	13.7628
Cdk17	12.0318	11.9488	12.0138	11.7967	11.7625	11.7552	12.2117	12.2834	12.2332
Cdk19	12.5844	12.6165	12.6318	12.8911	12.8473	12.8124	12.1627	12.2472	12.2245
Cdk1a	11.7379	11.788	11.6764	11.9427	11.9873	11.9955	13.2125	13.1087	13.0682
Cdk5rap1	11.2767	11.2173	11.207	10.9927	11.0593	10.9788	10.9761	10.9852	10.94
Cdk5rap2	12.6592	12.6838	12.6257	12.843	12.8552	12.8513	12.4196	12.4432	12.5187
Cdk5rap3	11.9692	12.0038	11.9476	12.3677	12.384	12.3962	12.8616	12.8242	12.906
Cdk7	11.6705	11.6951	11.6984	11.4352	11.3633	11.3608	11.0727	11.1335	11.0872
Cdkal1	10.4402	10.4508	10.3705	10.4729	10.51	10.5489	10.8418	10.8573	10.8474
Cdkl1	3.92233	3.65508	3.91924	3.84754	4.20081	4.29085	4.63917	4.80528	4.17092
Cdkl2	10.0959	10.0712	10.0925	9.36539	9.29923	9.41275	9.52115	9.55079	9.60674
Cdkl3	6.65273	7.16604	6.91924	6.78899	6.53338	6.62305	6.59964	6.9263	6.64897
Cdkl4	0.462903	0	0	0	0	0.483494	0	0	1.36356
Cdkl5	4.04787	3.79258	3.14163	4.03196	4.25328	3.39038	6.64889	6.29071	6.34084
Cdon	11.533	11.5024	11.5425	11.5347	11.5002	11.4278	10.1414	10.2273	10.1359
Cdr2	11.3325	11.4046	11.3455	11.5353	11.5784	11.5395	9.89018	9.91798	9.94288
Cds2	12.6881	12.7222	12.6935	12.8394	12.8421	12.7325	12.6915	12.6858	12.6593
Cebpz	14.3691	14.3713	14.3523	14.1568	14.2194	14.1416	14.3256	14.3938	14.3726
Celf3	3.27026	3.1405	3.65621	2.71004	2.76785	3.48349	3.82204	3.87567	3.68549
Celsr3	7.48527	7.46243	7.63806	8.15629	8.11835	8.07595	7.65854	7.73602	7.62566
Cenpc1	11.6459	11.6421	11.6028	11.6778	11.6039	11.5759	11.0071	11.1195	11.0571
Cenpe	14.5404	14.5969	14.5392	14.4766	14.465	14.4244	13.3275	13.4616	13.3969
Cenpj	11.2294	11.1826	11.1058	11.3273	11.3128	11.2517	10.3404	10.4749	10.4708
Cep110	13.7883	13.8224	13.7832	13.9134	13.8896	13.8864	12.6617	12.7128	12.6579
Cep170	14.0474	14.0615	14.0248	13.9702	13.9665	13.9589	14.2039	14.2662	14.2356
Cep250	11.9884	12.0236	11.9786	12.0543	11.9904	12.0314	11.1487	11.1602	11.1143
Cep290	11.4727	11.6069	11.6028	11.2833	11.2342	11.1656	11.1933	11.3218	11.2542
Cep57	12.0332	12.0776	12.0151	12.0127	11.9892	11.991	12.4274	12.5038	12.5022
Cep63	12.0661	12.1202	12.0736	12.1971	12.217	12.2089	11.4748	11.4379	11.4727
Cep68	10.9048	10.8626	10.7772	11.0772	11.1245	11.0741	11.2567	11.3091	11.3293
Cep70	11.0337	11.0679	11.0942	11.075	11.0233	11.0197	9.00715	9.21128	9.14164
Cep72	11.9305	11.9824	11.9342	12.2511	12.2068	12.208	11.6431	11.6533	11.6628
Cep76	10.7712	10.7436	10.6797	10.7858	10.7874	10.7273	9.27991	9.3812	9.39699
Cep78	10.5999	10.6046	10.5858	10.597	10.581	10.6198	9.46589	9.45777	9.476
Cep97	10.6929	10.7049	10.7679	10.9565	10.9338	10.9363	10.3381	10.5271	10.2523
Cercam	10.9467	10.9414	10.9117	11.2151	11.2232	11.2973	10.7076	10.7236	10.7596
Ces1d	0	0	0	0	0	0	0	0	0
Ces3a	0	0.33315	0	0	1.44592	0	0	0	0
Cfb	4.92233	5.33315	5.08917	5.19546	4.65537	5.00706	3.23707	3.48336	3.94853
Cfp	2.4629	3.1405	1.91924	2.55803	2.90535	2.29085	3.95328	4.48336	4.64897
Cftr	0.462903	0	0	0	0	0	0	0	0.948527
Cgnl1	12.4783	12.4892	12.3977	12.4587	12.5149	12.5005	4.18461	3.1838	2.94853
Chaf1a	12.8595	12.816	12.8156	12.744	12.7405	12.7646	13.1364	13.1487	13.1468
Chaf1b	11.7454	11.726	11.6786	11.793	11.8463	11.8857	12.2421	12.2426	12.2736
Chd1	13.8443	13.8236	13.8397	13.6713	13.6704	13.6624	13.9494	14.0281	13.9626
Chd4	15.4043	15.4122	15.4167	15.1911	15.1661	15.21	15.1811	15.2007	15.1337
Chd9	11.8928	11.9734	11.9309	11.7764	11.7673	11.7102	12.1345	12.213	12.1257
Chdh	0	0	0	0	0	0	0	0.483357	0
Chek2	10.5609	10.646	10.6092	10.8785	10.7763	10.7781	9.33209	9.38271	9.39974
Cherp	12.7352	12.6857	12.6525	12.8117	12.8081	12.9531	13.7052	13.6687	13.6958
Chfr	11.5364	11.6438	11.5864	11.9425	12.0136	11.9801	11.4227	11.461	11.4276
Chgb	0	0	0	0	0	0	0	0	0
Chit1	0	0	0	0	0	0	0	0	0
Chl1	4.63283	4.33315	4.85784	3.97307	3.61585	3.57096	7.01468	7.39025	7.25838
Chmp7	11.8369	11.8704	11.8095	11.7448	11.7351	11.737	11.5516	11.6013	11.6067
Chpf	13.5295	13.4935	13.4637	13.4838	13.5673	13.6032	14.889	14.8269	14.8813
Chrd	2.04787	0	1.33428	0.97307	1.03088	1.48349	0	1.48336	0.363564
Chrdl2	0	1.33315	0.334279	1.38811	1.44592	2.29085	1.42972	0	0
Chrna1	0	0	0.334279	0	0	0	0	0	0
Chrna2	0.462903	0.33315	0	0	0	0	0	0.483357	0.363564
Chrna3	0	0	0	0	0	0	0	0	0
Chrna4	0	0	0	0	0	0	0	0	0.363564
Chrna6	0	0	0	0	0	0	0	0	0
Chrnb1	8.75292	8.67745	8.57268	8.57793	8.54132	8.54958	9.75052	9.7676	9.72879
Chrnb4	0	0	0	0.388108	0	0	0	0	0.363564
Chrnd	0	0	0	0	0	0	0	0	0.363564
Chst10	0	0.33315	0	0	0.445921	0.483494	2.59964	2.80528	2.823
Chst11	10.3302	10.4611	10.3469	10.4167	10.4424	10.4764	10.7174	10.6451	10.7101
Chst15	0	0	0	0	0	0	0	0	0
Chst3	0	0	0	0	0	0	0.429719	0	0
Chst5	3.78483	4.24004	3.91924	3.91167	3.69385	4.29085	3.51718	4.34134	4.31776
Chst9	0.462903	0	0.334279	0	0.445921	0	1.42972	0.483357	1.68549
Chsy1	13.0249	13.0704	13.004	13.3433	13.3404	13.3112	12.2203	12.2526	12.2466
Chsy3	0	0	0	0	0	0	0	0	0
Chtf18	11.7373	11.7813	11.741	11.7566	11.7735	11.8214	10.7318	10.6633	10.6872
Chuk	12.6212	12.6389	12.6326	12.6645	12.6077	12.572	12.6161	12.6692	12.6471
Ciita	0.462903	0.33315	1.91924	0.388108	1.03088	1.06846	1.75165	0.483357	0.363564
Cilp	0	0.33315	0.334279	0.388108	0	0	0	0.483357	0.363564
Cirbp	12.053	12.0306	11.9732	12.0086	11.9807	12.0354	12.0366	11.9245	12.087
Cirh1a	12.969	12.9547	13.0052	12.7581	12.7966	12.7791	13.3744	13.3549	13.3254
Cit	12.8428	12.7908	12.7983	12.6977	12.6528	12.7493	11.7151	11.68	11.7435
Ckap2	13.3092	13.336	13.3114	13.1703	13.1815	13.1299	11.9191	11.9835	12.0202
Ckap2l	11.7546	11.7735	11.7855	11.8292	11.8839	11.8766	10.0175	10.0418	10.1693
Ckmt1	5.4629	5.46243	5.14163	5.36539	5.73132	5.61278	6.21108	6.03795	6.11845
Ckmt2	0	0.33315	0	0	0	0.483494	0	0	0
Clca3	0	0	0	0	0	0	0	1.06832	0
Clca5	0.462903	0	0.334279	0.388108	1.03088	0	2.23707	1.06832	0.363564
Clcn2	10.2508	10.2975	10.2899	10.425	10.2796	10.3874	9.34709	9.22482	9.3437
Clcn3	12.4171	12.4269	12.4366	12.3661	12.3668	12.3039	12.9433	13.0048	12.9805
Clcn6	12.1668	12.1397	12.1915	12.2316	12.1396	12.1915	11.2318	11.2594	11.1705
Clcn7	11.2918	11.3247	11.2928	11.5151	11.517	11.5007	11.9011	11.88	11.8649
Clcnka	4.55037	5.37754	5.14163	3.84754	4.14636	3.39038	2.23707	2.94279	2.36356
Clcnkb	2.04787	0.33315	0.334279	2.38811	1.76785	2.29085	0	1.06832	0
Clec14a	0	0	0	0	0	0	0	0	0
Clec16a	12.6253	12.6332	12.6579	12.288	12.3441	12.3461	11.7533	11.7788	11.7214
Clec4f	0	0	0	0	0	0	2.01468	1.80528	2.53349
Clgn	2.04787	0	0	1.38811	0	0.483494	0	2.48336	0.363564
Clint1	12.5158	12.4669	12.4645	12.3049	12.3917	12.3142	12.8623	12.8986	12.8838
Clip1	13.0096	13.0236	12.9954	13.1774	13.165	13.1885	13.6882	13.7504	13.7536
Clip4	0	0	0	0.388108	0	0	2.42972	2.06832	0.948527
Clk1	12.4207	12.3898	12.3521	11.7683	11.663	11.6389	12.1936	12.2955	12.2214
Clk2	11.2695	11.2617	11.3511	11.2007	11.0712	11.1354	11.3641	11.3645	11.3494
Clk4	10.1353	10.2535	10.2306	9.88296	9.77908	9.76774	10.7053	10.8064	10.714
Clmn	3.04787	2.65508	2.33428	3.38811	3.69385	2.06846	4.18461	3.48336	4.17092
Clnk	0.462903	0.33315	0.334279	0	0	0.483494	0	0	0
Clptm1l	14.0637	14.0223	14.0658	13.8862	13.9021	13.9533	14.3167	14.3224	14.3167
Clspn	12.3244	12.3461	12.342	12.2408	12.2637	12.1937	11.7859	11.8784	11.8802
Clstn1	15.2535	15.2554	15.247	15.195	15.2259	15.2035	14.0976	14.1131	14.1042
Clstn2	0	0	0	0	0	0	0	0	0
Clstn3	6.04787	5.91811	5.65621	5.83105	6.06063	6.14171	6.2499	6.11271	6.11845
Cluap1	10.6341	10.7657	10.7158	10.6666	10.6382	10.5992	10.5833	10.6274	10.6145
Cmah	5.63283	5.1405	5.37867	4.3423	4.44592	4.69295	5.59964	5.67318	5.2943
Cmg-2	12.9803	12.9423	12.9451	12.7501	12.7635	12.7313	12.8881	12.9054	12.8936
Cnbp	15.2058	15.2022	15.1736	15.1115	15.1265	15.0749	15.3478	15.3383	15.3484
Cndp2	13.8745	13.8638	13.8817	13.5941	13.641	13.6188	13.1631	13.1728	13.2123
Cnga3	0	0	0.334279	0	0	0	0	0	0.363564
Cngb3	0	0	0	0	0	0	0	0	0
Cnnm1	0	0	0	0.388108	0	0.483494	1.42972	0	0.948527
Cnnm3	10.7633	10.7425	10.8009	11.265	11.3335	11.2496	11.1444	11.2049	11.118
Cnot1	14.9631	14.9747	14.983	15.1155	15.1327	15.0991	14.6993	14.7489	14.7054
Cnot10	12.4373	12.4563	12.4526	12.1664	12.1574	12.1883	12.1336	12.192	12.1811
Cnot4	11.1659	11.2602	11.2517	11.2619	11.2452	11.2496	11.9218	11.9859	11.9509
Cnot6l	11.3294	11.3161	11.3308	11.5605	11.5584	11.5114	10.991	11.0589	11.0347
Cnst	10.8336	10.881	10.7917	10.7457	10.7662	10.8311	10.1913	10.1942	10.25
Cntln	10.786	10.829	10.7115	10.8562	10.9023	10.9103	9.89222	9.99115	9.97643
Cntn1	9.50182	9.60695	9.44541	9.61452	9.62956	9.6307	9.34111	9.4052	9.37479
Cntn2	0.462903	0	1.91924	0.97307	0.445921	0.483494	4.18461	3.80528	4.31776
Cntn3	0	0	0	0	0	0	5.36046	5.80528	5.7386
Cntn4	0	0.33315	0	0	0	0	3.01468	2.29071	1.68549
Cntnap2	3.92233	4.24004	4.24117	3.97307	3.35281	3.87581	2.23707	2.80528	0.948527
Cntnap4	0	0	0	0	0	0	0	0	0
Cntnap5a	0	0.33315	0	0	0	0	0	0	0
Cntrob	10.9855	11.0118	11.0373	11.0963	11.132	11.0941	10.4177	10.353	10.353
Coasy	12.1784	12.1724	12.1664	11.8929	11.8795	11.9251	13.2047	13.1239	13.1218
Cobl	4.4629	3.1405	4.14163	3.91167	3.61585	4.57096	3.82204	4.29071	3.75588
Cobll1	13.0709	13.0575	13.049	13.1016	13.0829	13.1108	13.0893	13.1538	13.0754
Cobra1	12.384	12.3925	12.3913	12.6394	12.6497	12.654	12.6997	12.7003	12.7486
Coch	0.462903	0	0	0.388108	0	0	0	0	0.363564
Cog1	11.8066	11.8235	11.8321	11.4616	11.6058	11.6076	10.4339	10.3599	10.338
Cog2	11.7764	11.8002	11.6858	11.712	11.7684	11.768	11.2148	11.165	11.2266
Cog3	10.8944	10.8655	10.8281	10.7938	10.8013	10.82	10.7922	10.9017	10.8327
Cog4	11.7489	11.8048	11.7845	11.7126	11.7382	11.7326	11.229	11.2959	11.2625
Cog5	10.4977	10.5584	10.5067	10.4789	10.4374	10.4135	10.4458	10.5447	10.4967
Cog7	12.597	12.5059	12.4979	12.5459	12.5922	12.5989	11.535	11.5784	11.5654
Cog8	11.0127	10.9377	10.9572	10.9446	10.9458	11.0085	10.9425	10.9221	10.9129
Col10a1	0.462903	0.33315	0	2.55803	2.03088	1.06846	0.429719	1.06832	0
Col11a1	0.462903	1.33315	1.91924	1.71004	1.03088	3.29085	4.33661	3.94279	3.53349
Col12a1	12.3743	12.3945	12.4111	11.8401	11.8356	11.7941	12.4791	12.5393	12.5034
Col13a1	0	0	0	0	0	0	0	0	0
Col15a1	2.04787	0	0.334279	0	0.445921	0.483494	3.01468	2.65328	2.823
Col16a1	13.7306	13.8533	13.7689	13.7394	13.6438	13.7213	12.4695	12.3612	12.3678
Col19a1	0	0	0.334279	0	0	0	0	0.483357	0.363564
Col20a1	3.92233	4.03359	3.14163	5.19546	4.90535	4.7689	3.23707	2.65328	2.53349
Col25a1	2.04787	2.91811	1.91924	1.38811	2.90535	1.80542	2.23707	1.48336	0
Col28a1	2.04787	0.33315	0.334279	2.38811	1.76785	0	1.01468	1.80528	0.948527
Col2a1	2.4629	2.91811	3.65621	3.97307	3.03088	4.48349	3.13016	3.29071	2.823
Col4a1	11.9533	11.8997	11.897	11.5565	11.5619	11.5953	8.61211	8.39025	8.44571
Col4a2	3.27026	2.65508	2.65621	2.97307	3.44592	2.94293	3.95328	4.06832	3.94853
Col4a3bp	11.3433	11.414	11.4144	11.1894	11.164	11.163	11.9977	12.0967	12.0463
Col5a2	14.4041	14.4588	14.4358	14.1448	14.1423	14.1294	16.0556	16.0309	16.085
Col6a1	14.5449	14.5519	14.5137	13.8628	13.8205	13.8862	11.1349	11.0274	11.0052
Col6a2	10.6037	10.5775	10.5055	10.0579	10.0101	9.96731	7.08793	6.82321	6.80651
Col6a4	0.462903	0	0	0.388108	0	0	1.01468	1.80528	1.36356
Col6a5	2.78483	1.33315	2.91924	0.388108	1.76785	0.483494	0	0	0
Col6a6	1.4629	1.33315	2.65621	0	1.44592	0	2.23707	0.483357	1.94853
Col8a2	4.16334	3.33315	4.24117	5.4542	5.83824	5.80542	4.23707	4.52775	4.57302
Col9a2	2.78483	1.91811	3.14163	2.71004	2.44592	1.80542	1.75165	1.06832	0.363564
Colq	0.462903	0.33315	1.91924	2.19546	1.76785	0.483494	2.42972	2.48336	1.68549
Copa	14.2422	14.2286	14.2368	14.0396	14.0103	14.0202	14.1717	14.169	14.1696
Copb1	14.0892	14.1184	14.0844	13.8999	13.8743	13.8658	13.6633	13.6945	13.6786
Copb2	14.1001	14.0983	14.1014	13.9231	13.9399	13.8784	14.0215	14.0484	14.0478
Cope	12.7814	12.7683	12.8095	12.8019	12.8878	12.921	13.001	12.9198	13.0017
Copg	14.0279	13.9934	14.0155	14.0646	14.0783	14.0781	13.9116	13.9306	13.9177
Copg2	13.2088	13.2442	13.2207	13.1762	13.1634	13.1326	12.6121	12.6718	12.6602
Cops4	13.2962	13.2648	13.2596	12.6969	12.7591	12.7078	13.0442	13.0339	13.0009
Cops5	11.9933	11.9702	12.0116	11.733	11.7362	11.7183	12.7383	12.745	12.7432
Cops6	12.68	12.6489	12.6217	12.7463	12.7827	12.7603	13.1707	13.1621	13.1728
Coq6	10.8455	10.7615	10.8301	10.6235	10.5752	10.5121	10.589	10.5264	10.5583
Coro1b	14.7929	14.7896	14.7952	14.934	14.9868	14.9865	14.5988	14.5715	14.6002
Coro2a	2.78483	3.33315	3.91924	1.38811	1.44592	2.65342	2.59964	2.29071	2.36356
Coro2b	2.78483	1.91811	1.33428	2.71004	1.76785	2.48349	2.23707	2.06832	1.94853
Cox10	9.75292	9.81697	9.80392	9.9815	10.0024	9.95212	10.0682	10.1505	10.0881
Cox15	12.4466	12.4501	12.396	12.6572	12.6938	12.6691	13.0252	13.0048	13.0089
Cp	4.16334	3.65508	2.65621	2.38811	2.03088	1.80542	4.95328	4.73128	4.91815
Cpa3	0	0	0.334279	0	0	0	0	1.06832	0
Cpa4	0.462903	0	0	0	0.445921	0	0	0	0
Cpb2	4.4629	4.58108	4.65621	4.38811	4.3039	3.87581	4.67765	4.90962	4.53349
Cpeb2	9.5583	9.73616	9.7223	9.49663	9.47934	9.48912	9.92257	9.95909	9.96904
Cpeb4	9.92438	9.87618	9.93976	9.82586	9.81224	9.81777	10.2861	10.4156	10.2987
Cpm	3.92233	3.91811	3.91924	4.38811	4.44592	4.29085	5.07358	5.23824	5.31776
Cpne2	11.6784	11.668	11.663	11.4838	11.4995	11.5435	11.2302	11.2659	11.261
Cpne3	11.7073	11.7452	11.6951	11.8308	11.8521	11.777	10.7606	10.8182	10.7261
Cpne4	0	0	0	0	0	0	0	0	0
Cpne6	0	0	0	0	0	0	0.429719	0	0
Cpne7	0	0	0.334279	0	0	0	1.01468	2.06832	0.363564
Cps1	0	0	0	0	0	0	0.429719	2.06832	1.36356
Cpsf1	13.5151	13.4786	13.5131	13.4496	13.4037	13.5163	12.9706	12.9697	12.9478
Cpsf2	13.5441	13.5654	13.5492	13.3879	13.3718	13.3556	14.3637	14.4457	14.4055
Cpsf3	12.7991	12.8053	12.8156	12.7215	12.7204	12.7141	12.447	12.4508	12.4914
Cpsf7	12.3747	12.3752	12.4098	12.6852	12.6428	12.66	12.8795	12.8588	12.8893
Cpt1a	12.9672	12.9634	12.9648	12.6399	12.6818	12.7116	12.2894	12.3351	12.2939
Cpt1b	9.45442	9.45468	9.5315	9.19385	9.03838	8.98135	8.60215	8.58139	8.6719
Cpt2	12.8396	12.8655	12.8666	12.6337	12.6558	12.6742	12.4437	12.4097	12.4222
Cpvl	0	0	0	0	0	0	0	0	0
Cpxm1	2.4629	2.91811	2.33428	2.38811	2.03088	3.18393	0.429719	1.80528	0.948527
Crat	12.0337	12.0306	12.055	12.0554	12.0563	12.0588	11.8734	11.8587	11.8676
Crb1	1.4629	1.91811	2.33428	1.97307	1.44592	0	3.01468	2.65328	2.68549
Creb1	10.4402	10.3979	10.4084	10.3306	10.364	10.3061	11.5327	11.6315	11.5945
Creb3l2	0.462903	0.33315	0	0	0.445921	0	1.01468	0.483357	0.948527
Creb3l3	4.27026	4.1405	4.42174	5.57793	5.35281	5.52789	5.45209	5.46064	5.22155
Crhr2	1.4629	2.33315	1.33428	2.38811	1.44592	2.65342	0	0.483357	0
Crim1	14.2346	14.2477	14.185	14.7639	14.7555	14.7488	15.1681	15.214	15.1498
Crispld1	0.462903	0	0	0	0	1.48349	0	0.483357	0.363564
Crispld2	0.462903	2.33315	1.91924	1.38811	0.445921	1.06846	2.23707	2.94279	3.36356
Crocc	9.75292	9.71253	9.58458	10.2226	10.1679	10.2475	9.65372	9.57082	9.65012
Crot	12.3317	12.3475	12.3098	12.2827	12.2401	12.2575	12.0937	12.1148	12.141
Crtac1	0	0	0	0	0	0	0	0	0
Crtam	0.462903	2.33315	1.91924	2.19546	0	2.06846	1.42972	0	2.53349
Crtc1	10.6675	10.6483	10.5462	11.4004	11.3785	11.4593	11.5883	11.5997	11.5382
Cryzl1	10.4671	10.523	10.5204	10.3604	10.2685	10.2599	10.2144	10.2002	10.1425
Csf1	12.442	12.4531	12.4366	12.7967	12.8381	12.8229	12.308	12.3378	12.3072
Csf1r	3.27026	2.91811	1.91924	3.38811	3.69385	3.57096	4.2877	4.23824	3.94853
Csf2rb2	0	0	0.334279	0	0	1.48349	1.01468	0.483357	0.948527
Csgalnact1	0	0	0	0	0	0	0	0	1.94853
Csgalnact2	10.114	10.1708	10.114	10.2822	10.2016	10.1874	10.0222	10.0879	10.1507
Csk	12.5357	12.518	12.4976	12.648	12.6836	12.6742	12.0661	12.0293	12.038
Csmd1	0	0	0	0	0	0	0	0	0
Csnk1e	12.8813	12.8574	12.8138	13.1149	13.1715	13.1746	12.8632	12.8844	12.9043
Csnk1g1	10.6503	10.5584	10.6618	10.7296	10.6801	10.6471	11.418	11.4531	11.3991
Cspg4	15.3316	15.3492	15.3447	15.1372	15.1046	15.1651	14.5078	14.5188	14.5094
Cspp1	9.99818	9.96433	9.8927	10.1032	10.0299	10.0533	9.85073	10.0312	9.89495
Csrnp1	9.27026	9.39114	9.31156	9.0623	9.155	9.13275	9.381	9.34754	9.25838
Csrnp3	0	0	0	0	0	0	0.429719	0	0
Csrp2bp	11.1607	11.1357	11.1553	11.1392	11.0528	11.1323	11.009	11.0461	11.0995
Cstf2	11.9722	11.9129	11.943	11.8188	11.8479	11.7654	12.1777	12.2149	12.2012
Cstf2t	12.0084	11.9529	11.9595	12.0777	12.0807	12.0731	12.649	12.6255	12.6557
Cstf3	11.2426	11.3004	11.2709	10.7637	10.6933	10.6609	12.5231	12.6149	12.6023
Ctage5	11.9682	11.9139	11.9577	12.0755	12.0136	12.0193	11.7375	11.7307	11.7478
Ctcf	12.6923	12.7255	12.6813	12.6077	12.6297	12.6299	13.6924	13.7199	13.6578
Ctcfl	0	0	0	0	0	0	0	1.48336	0.948527
Ctdp1	11.1077	11.1186	11.1907	10.8919	10.9206	10.9311	12.0329	12.0902	12.0821
Ctdspl2	11.7707	11.822	11.7819	11.9011	11.8215	11.8383	11.669	11.7152	11.6605
Cth	0	1.33315	0.334279	0	0.445921	0.483494	2.88915	3.29071	1.68549
Ctif	9.74135	9.89157	9.81204	10.1152	10.1498	10.2114	9.88915	9.9479	9.93816
Ctnna3	3.27026	0.33315	1.33428	2.84754	3.25328	3.06846	3.75165	4.00692	4.064
Ctnnal1	10.5818	10.6641	10.6243	11.0115	11.0798	11.0642	10.6747	10.6971	10.7095
Ctnnb1	14.4444	14.4624	14.4613	14.3302	14.3648	14.3519	15.156	15.1727	15.1789
Ctnnd1	13.7535	13.734	13.7487	14.108	14.112	14.1186	14.119	14.1311	14.1231
Ctnnd2	0	0	0	0	0	0	0	0	0
Ctps	13.8979	13.8999	13.906	13.8913	13.9026	13.8615	14.0946	14.1587	14.1024
Ctr9	13.5335	13.5376	13.5422	13.48	13.483	13.4819	14.2513	14.273	14.2641
Ctsa	15.4766	15.4854	15.462	15.2907	15.3174	15.3289	14.9045	14.89	14.9199
Ctsd	15.613	15.6338	15.597	15.6063	15.6571	15.605	14.5942	14.5738	14.6435
Ctsf	12.9027	12.9235	12.9103	13.2143	13.1902	13.1877	12.5034	12.474	12.4767
Ctsk	6.71083	6.84094	7.03472	6.95796	6.44592	6.65342	6.27521	6.68303	6.52344
Ctsz	15.9279	15.9017	15.9162	16.0025	16.0406	16.0526	14.9984	14.9402	14.9459
Cttnbp2nl	11.5864	11.5565	11.5504	11.5668	11.6277	11.6547	12.3478	12.4071	12.3732
Cubn	7.06282	7.00558	7.02078	6.33062	6.29141	6.0982	7.02963	6.99906	7.08466
Cul1	13.5464	13.5304	13.5255	13.1826	13.2264	13.1905	13.4531	13.4853	13.4847
Cul2	12.95	12.9788	13.0069	12.8486	12.8619	12.8416	13.3333	13.367	13.3542
Cul4a	13.1733	13.1405	13.158	13.1932	13.2336	13.1623	12.8129	12.834	12.854
Cul7	13.9698	13.9542	13.9669	13.8312	13.8266	13.8579	13.244	13.1803	13.1814
Cux1	10.0647	9.98957	10.0958	10.3357	10.3796	10.3446	11.0038	11.1268	10.9727
Cwc27	11.3988	11.3844	11.3587	11.3441	11.4575	11.3889	12.6701	12.7496	12.7106
Cwf19l1	11.1512	11.1129	11.2162	11.1678	11.1429	11.1581	10.6942	10.6689	10.69
Cwf19l2	10.5999	10.6415	10.5987	10.5077	10.512	10.4643	11.2776	11.4211	11.2932
Cwh43	0.462903	0.33315	1.33428	1.97307	2.25328	1.48349	2.01468	1.48336	2.53349
Cxcl1	14.4083	14.396	14.3281	14.0413	13.9476	14.0009	8.85808	8.81651	8.70119
Cxcr4	0	0	0	0	0	0	0	0	0
Cxcr5	0	0.33315	0.334279	1.71004	0	1.48349	1.42972	1.06832	0
Cxcr7	11.4127	11.4113	11.4382	11.3196	11.3877	11.3862	11.533	11.5461	11.5127
Cyfip1	14.3177	14.2764	14.297	14.2897	14.29	14.2853	13.2025	13.2042	13.1981
Cyld	12.7509	12.7217	12.7031	12.5095	12.4787	12.3994	11.7047	11.711	11.6973
Cyr61	13.3881	13.311	13.3199	13.8848	13.8891	13.9312	11.5304	11.4766	11.4916
Cyth3	10.4083	10.3884	10.3649	10.4291	10.3392	10.3638	10.2282	10.2441	10.2652
Cyth4	2.78483	0.33315	2.33428	1.38811	1.03088	2.06846	0	1.06832	0.363564
Cytip	0	0	0	0	0	0	0	0.483357	0
Daam2	0	0	0	0.97307	0	0	0	0	0
Dab2	12.4755	12.514	12.5176	12.797	12.8139	12.8022	12.4652	12.5398	12.4382
Dab2ip	13.0621	13.0581	13.0349	13.1225	13.2004	13.2271	12.4429	12.4386	12.4086
Dach1	0	0	0	0	0	0	0	0	0
Dact2	0	0	0	0	0	0.483494	1.42972	1.06832	1.68549
Dag1	15.7433	15.7444	15.71	15.9694	15.9774	15.971	14.1669	14.2216	14.1501
Daglb	10.4643	10.3871	10.4713	10.6366	10.6165	10.6783	9.63429	9.62419	9.56814
Dalrd3	10.8744	10.8018	10.8841	10.393	10.4008	10.563	10.9014	10.8469	10.8479
Dapk2	1.4629	1.33315	2.65621	1.38811	1.76785	1.06846	1.75165	0.483357	1.68549
Dars	13.7913	13.7864	13.7911	13.6487	13.6701	13.6479	14.1689	14.1903	14.1824
Dars2	11.6552	11.7071	11.6545	11.5028	11.4852	11.5204	10.3062	10.3444	10.3061
Dbc1	0	0	0	0	0	0	0	0	0
Dbnl	12.1733	12.1605	12.1128	12.2037	12.2324	12.2593	12.0695	12.0506	12.0666
Dbt	11.0497	11.1022	11.0243	11.0111	11.0468	10.9607	11.9759	12.0169	11.9764
Dcaf13	11.25	11.2112	11.2761	11.0574	11.0435	11.0352	11.185	11.1816	11.1717
Dcaf15	11.2997	11.3631	11.3889	11.4963	11.5224	11.5593	10.3078	10.2307	10.309
Dcaf17	10.0309	9.96977	10.0173	10.0111	10.0569	9.98633	9.03335	8.99511	9.05531
Dcaf5	11.6577	11.6646	11.6289	11.6127	11.6067	11.696	12.4339	12.4434	12.417
Dcaf7	12.4565	12.4534	12.4875	12.7665	12.7816	12.7465	12.8499	12.893	12.8745
Dcbld1	9.70369	9.7636	9.86371	10.0981	10.0735	10.0571	9.47684	9.46064	9.47861
Dclk1	9.93458	10.0073	9.85391	9.79538	9.80347	9.75496	9.76511	9.76064	9.81581
Dclk3	0	0.33315	0	0	0	0	0	0	0
Dclre1a	11.6626	11.6466	11.6775	11.661	11.6447	11.6727	11.6202	11.6824	11.6596
Dcp1a	11.5609	11.5751	11.6034	11.6885	11.6672	11.6746	12.6062	12.632	12.6122
Dcp2	9.66258	9.72975	9.66743	9.79325	9.67954	9.66589	10.0194	10.0693	10.0588
Dcst1	6.04787	6.24004	6.26502	6.38811	6.22728	6.6634	6.3955	6.42587	6.44038
Dct	0	0	0	0	0	0	0	0	0
Dctn1	13.6133	13.6374	13.5737	13.4465	13.456	13.5092	13.7693	13.7317	13.7516
Dcx	0.462903	0	0	0	0	1.06846	0	0	0.948527
Ddb2	7.48527	7.53282	7.5631	7.75443	7.53868	7.71231	7.97661	7.95503	7.98927
Ddhd1	11.9884	12.0025	12.0613	12.0779	12.1305	12.1323	10.779	10.8789	10.8539
Ddhd2	12.6518	12.7003	12.6517	12.6748	12.6625	12.6031	12.0859	12.14	12.0726
Ddi2	12.6803	12.6375	12.678	12.8718	12.9084	12.8584	11.5441	11.5797	11.5222
Ddost	15.7974	15.8189	15.7953	15.7764	15.8193	15.8206	14.9681	14.9226	14.9725
Ddr1	13.3626	13.348	13.306	13.4761	13.5132	13.5259	12.111	12.1313	12.1174
Ddr2	13.6911	13.6698	13.6566	13.9031	13.9275	13.8952	14.7864	14.8391	14.8188
Ddrgk1	12.2727	12.2702	12.246	12.1139	12.2387	12.2513	12.3845	12.3497	12.3925
Ddx10	13.0168	13.0613	13.0352	12.757	12.8137	12.7326	14.2053	14.2535	14.2176
Ddx17	12.6669	12.7196	12.7247	12.9409	12.8545	12.8379	13.2515	13.2789	13.2547
Ddx18	13.242	13.2485	13.2073	13.0429	13.1264	13.0724	13.2832	13.2981	13.2877
Ddx19a	11.6687	11.7249	11.6674	11.6142	11.6714	11.6141	12.0884	12.125	12.0993
Ddx20	11.3356	11.3755	11.3065	10.8633	10.9079	10.8525	11.8452	11.8967	11.8775
Ddx24	13.2855	13.3031	13.3058	13.2147	13.2188	13.2281	13.0574	13.0537	13.0593
Ddx26b	10.5411	10.534	10.6841	10.3732	10.1772	10.3274	10.2322	10.1707	10.1507
Ddx27	13.4722	13.4423	13.4246	13.4113	13.397	13.3841	13.91	13.9071	13.8853
Ddx39	13.1155	13.0763	13.1275	12.6436	12.6534	12.649	12.4545	12.4266	12.4359
Ddx3x	15.915	15.9077	15.9131	15.5938	15.574	15.5702	16.1381	16.1886	16.1407
Ddx4	7.10676	7.60927	7.27679	7.75005	7.53338	7.64337	7.3955	7.61778	7.49799
Ddx41	12.9613	12.9176	12.9534	12.8367	12.8841	12.8852	12.9954	12.9369	12.9897
Ddx42	12.886	12.8779	12.8838	12.8242	12.8365	12.796	12.8335	12.8364	12.838
Ddx47	12.7156	12.7155	12.7101	12.6604	12.7271	12.6727	13.4155	13.4039	13.3993
Ddx49	11.7865	11.7255	11.772	11.9275	11.9413	12.0134	11.7508	11.6998	11.7178
Ddx5	15.6217	15.6531	15.6507	15.3477	15.3174	15.3228	15.9837	16.0226	15.9937
Ddx51	10.8913	10.819	10.7741	10.4202	10.3744	10.4076	11.6942	11.7319	11.7219
Ddx54	13.6275	13.608	13.5664	13.3612	13.3954	13.4736	13.7896	13.7156	13.7428
Ddx55	11.8369	11.9087	11.8593	11.8017	11.7935	11.7326	11.5902	11.5791	11.6017
Ddx56	12.0117	12.0069	12.0278	11.9695	12.0262	12.0041	12.7127	12.6644	12.7356
Ddx59	10.7529	10.7905	10.7255	10.4529	10.6058	10.4715	9.55125	9.61006	9.42561
Def6	12.0175	12.0889	12.0343	12.1544	12.2306	12.2313	12.699	12.641	12.6583
Dennd1a	10.6626	10.6483	10.6346	10.8264	10.8166	10.9077	10.8145	10.7734	10.8327
Dennd2a	11.7156	11.6995	11.7022	11.6543	11.7477	11.729	11.8026	11.8246	11.8449
Dennd2c	9.0098	9.08469	8.98533	8.93693	8.9812	8.81888	9.1092	9.11817	8.98745
Dennd3	11.4915	11.4579	11.4674	11.4112	11.3803	11.4489	9.58454	9.55482	9.49414
Dennd4b	10.4908	10.3527	10.4297	10.7346	10.7428	10.7385	10.7295	10.6713	10.6736
Dennd5a	14.6787	14.6726	14.662	14.9328	14.9424	14.909	14.2018	14.2536	14.236
Depdc1a	12.3683	12.4586	12.3889	12.3672	12.3438	12.3512	10.7047	10.8513	10.7909
Depdc1b	11.5052	11.5347	11.5198	11.3782	11.3994	11.3642	10.4106	10.5106	10.4877
Depdc7	10.9677	11.0474	10.9636	10.7368	10.695	10.7177	9.381	9.49038	9.38454
Det1	11.2831	11.2257	11.3022	11.4191	11.4659	11.4718	11.428	11.3797	11.4698
Dffb	10.3907	10.3734	10.395	10.4461	10.3611	10.3203	9.66334	9.52775	9.71119
Dfna5	7.79382	7.84885	7.88117	8.44339	8.19411	8.4406	10.2947	10.2164	10.2431
Dfnb59	4.04787	4.65508	4.03472	4.51739	4.65537	4.23838	3.95328	4.00692	3.94853
Dgat2	10.5779	10.5727	10.4467	10.8217	10.8425	10.7947	12.0971	12.107	12.1551
Dgka	10.5046	10.5608	10.5952	10.781	10.7057	10.7975	10.2427	10.1362	10.1909
Dgkb	0	0	0	0	0	0	0	0	0
Dgkg	0	0	0	0	0	0	0	1.06832	0
Dgkq	10.8934	10.8906	10.9323	10.8243	10.7543	10.8918	10.8773	10.9007	10.8398
Dhcr7	13.8156	13.83	13.8458	14.0373	14.0593	14.0826	12.0686	12.0558	12.059
Dhdds	12.1904	12.1312	12.1656	12.0851	12.123	12.0703	12.3532	12.3732	12.3588
Dhh	1.4629	0	0	0	0.445921	0.483494	0.429719	1.06832	0.363564
Dhodh	11.486	11.4006	11.4363	11.2218	11.2363	11.2694	12.2341	12.1633	12.221
Dhtkd1	8.70131	8.72547	8.84603	9.10407	8.88055	8.97133	9.59085	9.69403	9.58394
Dhx29	12.0493	12.0029	12.0925	11.4782	11.5321	11.4201	11.6648	11.7173	11.6464
Dhx30	14.0342	13.9682	14.008	13.8135	13.8537	13.8474	14.4828	14.4487	14.4546
Dhx32	13.0163	13.0321	13.01	13.0166	13.0165	13.0208	11.885	11.8668	11.8847
Dhx34	9.57404	9.6116	9.6104	10.217	10.2256	10.2384	10.389	10.2499	10.3185
Dhx36	12.7544	12.8317	12.8301	12.602	12.5286	12.5052	12.8961	12.9852	12.9147
Dhx57	11.4388	11.4166	11.3746	11.6546	11.659	11.6615	11.3857	11.4078	11.3646
Dhx58	4.36979	5.08804	5.08917	4.295	3.83824	4.23838	3.95328	4.00692	4.064
Dhx9	14.9014	14.862	14.9119	13.772	13.7553	13.7786	15.2536	15.2727	15.2125
Dido1	12.8047	12.8139	12.809	12.8156	12.7415	12.8075	13.3674	13.3633	13.3101
Dip2a	13.3984	13.3667	13.3744	13.465	13.4738	13.4722	12.4246	12.425	12.4051
Dip2b	11.8022	11.8215	11.7963	11.991	12.0165	11.9693	11.8338	11.8671	11.8332
Dis3l2	9.67479	9.63007	9.64489	9.60121	9.65903	9.71592	10.3962	10.3751	10.353
Disp1	11.2035	11.1629	11.1545	11.1488	11.1713	11.1537	11.5833	11.6404	11.6177
Disp2	2.04787	0	1.33428	0.97307	1.76785	1.80542	0.429719	1.06832	1.68549
Dkc1	13.8465	13.8149	13.8192	13.3524	13.3699	13.3251	14.5087	14.521	14.4803
Dlat	13.7119	13.7448	13.7487	13.6456	13.7063	13.6504	13.2676	13.2587	13.241
Dlg1	12.9977	13.0355	12.9833	12.78	12.8249	12.7844	12.8992	12.9854	12.9295
Dlgap1	8.29579	8.34438	8.46356	8.51739	8.50932	8.39638	8.29391	8.27452	8.19329
Dlgap2	0	0	0	0	0	0	0	0	0.363564
Dlgap4	12.2274	12.2242	12.2077	12.4284	12.4479	12.5074	12.465	12.4517	12.4619
Dlgap5	13.6871	13.7453	13.7212	13.773	13.7887	13.7568	12.5559	12.62	12.6204
Dlk1	0	0	0	0	0	0	0	0	0
Dll1	0	0	0	0	0	0	0	0	0
Dmap1	11.1031	11.0922	11.114	11.1854	11.1878	11.1796	12.2725	12.2074	12.2781
Dmbx1	0	0	0	0	1.44592	1.06846	0	0	0.363564
Dmtf1	11.9662	11.9689	12.0273	12.3632	12.3451	12.29	12.4301	12.4576	12.4392
Dmxl2	1.4629	1.91811	2.65621	0.97307	2.03088	1.48349	3.01468	2.94279	2.53349
Dna2	10.8702	10.9386	10.9471	10.636	10.5597	10.6313	9.05543	9.07581	8.95789
Dnahc17	10.114	10.0628	10.0707	10.2738	10.2835	10.2868	9.98239	9.9832	9.95975
Dnahc5	3.4629	3.65508	3.65621	3.47557	2.90535	2.48349	6.10214	5.84091	5.72112
Dnahc8	10.5464	10.5716	10.581	10.6247	10.5623	10.4464	11.2	11.2257	11.0509
Dnaja3	12.5844	12.5635	12.5861	12.6706	12.7345	12.6812	12.3463	12.3803	12.4163
Dnajb12	11.7786	11.7087	11.7415	11.7917	11.859	11.8992	12.407	12.3987	12.4444
Dnajb4	11.4734	11.4046	11.4713	11.5745	11.5839	11.5633	10.9321	10.9304	10.8979
Dnajc1	9.60245	9.63236	9.70279	9.11262	9.13592	9.11103	10.0053	9.84311	9.86241
Dnajc10	14.8288	14.891	14.8356	14.6818	14.685	14.6617	13.5194	13.5835	13.5379
Dnajc11	13.8719	13.8439	13.8392	13.7282	13.7362	13.7321	13.22	13.1995	13.2172
Dnajc18	10.6893	10.6752	10.6392	10.6793	10.7588	10.6134	9.40126	9.65453	9.65358
Dnajc28	8.75752	8.80888	8.66967	8.73462	8.65537	8.65091	7.87266	7.89698	7.93342
Dnajc3	13.3423	13.3432	13.3549	13.2713	13.275	13.2404	12.6738	12.717	12.6583
Dnajc6	7.28308	7.03359	7.25314	6.75443	7.24682	6.92644	7.94542	8.04178	7.80651
Dnajc7	12.83	12.833	12.8445	12.5122	12.5494	12.5157	14.5119	14.4979	14.5097
Dnd1	6.27026	6.58108	6.08917	6.55803	5.63575	6.22496	5.13016	5.21128	5.49285
Dnm2	13.3275	13.3103	13.3121	13.5233	13.5484	13.5848	12.3164	12.2883	12.3075
Dnm3	0.462903	2.91811	3.5042	3.84754	2.76785	3.65342	3.42972	3.39025	3.75588
Dnmt3a	11.2492	11.1517	11.2427	11.2746	11.2371	11.3033	10.4395	10.4303	10.4845
Dnmt3b	0	0.33315	0	0.388108	0	0	0.429719	0	0.363564
Dnpep	11.6082	11.5261	11.5607	11.4274	11.4435	11.4686	12.1188	12.0898	12.0966
Dntt	0.462903	0.33315	2.33428	0	1.03088	0.483494	0.429719	2.48336	0.948527
Dnttip2	13.4109	13.4271	13.4483	13.1177	13.1929	13.1443	14.3567	14.4115	14.3758
Doc2a	10.4853	10.5596	10.4789	10.6526	10.5771	10.6503	10.0071	9.98718	10.0439
Doc2g	4.55037	5.65508	5.65621	5.9427	5.7497	5.23838	3.42972	3.29071	3.45103
Dock1	12.6675	12.6747	12.7028	12.7528	12.7496	12.7469	12.5203	12.512	12.5206
Dock10	0	0	0	0	0	0	2.42972	2.06832	2.17092
Dock2	0	0	0	0	0	0	0	0	0
Dock4	13.1061	13.1075	13.1218	13.5155	13.5261	13.5111	12.0055	12.0657	11.9845
Dock5	12.2195	12.1872	12.1758	12.274	12.2806	12.2515	13.139	13.2007	13.1748
Dock7	13.8951	13.9277	13.9238	13.6753	13.7001	13.6622	13.9098	13.9819	13.9126
Dock8	13.6228	13.5996	13.5838	13.7943	13.8133	13.7831	11.2543	11.3441	11.2843
Dock9	13.0163	13.034	13.023	13.2883	13.3032	13.3045	11.6288	11.628	11.6461
Dok2	0.462903	0	0.334279	0	1.44592	1.06846	2.59964	2.94279	3.064
Dok5	10.6478	10.6962	10.615	10.6724	10.7104	10.6887	11.19	11.1742	11.1645
Dok7	0	0	0	0	0.445921	0	0	0	0
Dopey2	11.8632	11.8791	11.851	11.9721	11.9383	11.9701	10.2258	10.332	10.2614
Dph3	3.27026	3.65508	2.91924	2.38811	2.25328	2.06846	3.23707	3.1838	2.94853
Dpp10	0	0	0	0	0	0	0	1.06832	0.948527
Dpp8	13.049	13.0168	12.9882	12.9969	13.0284	12.9525	13.2923	13.3102	13.3275
Dpp9	12.7215	12.6537	12.6741	12.317	12.3564	12.4033	13.2149	13.2019	13.2105
Dpy19l3	11.2839	11.2727	11.3137	11.1049	11.0643	11.041	11.0946	11.0725	11.0316
Dpyd	7.9707	8.08134	7.74367	7.84343	8.05695	7.9511	9.36783	9.34909	9.40248
Dpysl4	0	0	0	0	0	0	0	0	0
Dqx1	9.54505	9.56916	9.7266	10.0596	9.788	10.0041	8.12669	7.8365	7.80651
Drd3	0	0	0	0.97307	0	0	0	1.48336	1.68549
Drg1	12.3147	12.3083	12.279	12.1922	12.2418	12.1491	12.2715	12.2759	12.2746
Drg2	11.7695	11.7652	11.7569	11.6076	11.6089	11.6307	12.0652	12.0013	11.9803
Dscam	0	0	0	0	0	0	4.01468	4.00692	3.823
Dse	12.2389	12.2249	12.2127	12.2324	12.2482	12.2409	12.1107	12.1533	12.0618
Dsel	10.624	10.7222	10.5216	10.5804	10.5261	10.5643	9.67051	9.78942	9.75481
Dsp	10.6663	10.6797	10.5763	11.0859	11.0346	11.026	11.8848	11.9606	11.9287
Dst	15.0839	15.1352	15.1599	14.7476	14.7202	14.6855	14.4445	14.4875	14.4194
Dtl	12.159	12.2066	12.1703	12.0362	12.0281	11.9798	12.6558	12.6815	12.7162
Dtna	3.27026	2.33315	0.334279	2.55803	2.03088	2.06846	5.45209	5.87567	5.59238
Dtx4	9.61011	9.51803	9.4891	9.96459	9.99667	10.0246	7.17791	7.12721	7.13835
Duoxa1	3.04787	3.50307	3.65621	3.47557	3.03088	3.18393	3.67765	3.94279	3.61149
Dus1l	12.6313	12.5861	12.628	12.6578	12.6974	12.6998	12.0545	11.9976	12.0597
Dus2l	10.9697	10.977	11.0208	10.9038	10.8558	10.8763	10.7707	10.7443	10.7532
Dus3l	11.845	11.7838	11.8115	11.7626	11.7009	11.8001	11.8481	11.7577	11.8013
Dusp10	10.9914	11.0704	10.9952	11.165	11.2537	11.2401	11.0278	11.0423	11.0774
Dusp27	3.04787	2.33315	1.91924	2.84754	2.25328	3.73142	3.01468	3.1838	3.36356
Dusp4	9.24426	9.06447	9.29138	9.47159	9.42606	9.58678	10.8742	10.9033	10.8235
Dvl3	12.1081	12.1747	12.1283	12.392	12.3879	12.4643	12.6711	12.6503	12.6635
Dym	12.0146	12.0461	12.0098	12.0687	12.1008	12.1044	11.032	10.9981	11.0391
Dyrk1b	8.40542	8.38843	8.38413	8.87796	8.77908	9.02846	9.29545	9.21128	9.27196
Dysf	3.04787	3.65508	4.14163	4.295	3.76785	4.06846	3.88915	3.94279	3.27046
Dzip1	10.6869	10.7383	10.6863	11.1371	11.1416	11.0769	10.8881	10.8371	10.9119
Dzip1l	10.537	10.4955	10.5129	10.5822	10.648	10.6789	10.7917	10.8573	10.8423
Dzip3	11.4017	11.4501	11.4713	11.6599	11.6162	11.5874	11.3966	11.4408	11.36
E2f3	11.5209	11.5093	11.5534	11.689	11.6364	11.6443	11.8439	11.8888	11.8233
E2f4	13.1627	13.1555	13.1608	13.0279	13.0746	13.0694	13.6368	13.6016	13.626
E2f7	11.5276	11.4285	11.4847	11.6384	11.6687	11.6715	11.2229	11.2959	11.2663
E2f8	12.6335	12.6855	12.6935	12.9007	12.9711	12.9103	10.8799	10.8826	10.9358
E4f1	6.90585	6.75941	7.11564	7.10235	7.11126	7.15592	7.62448	7.48898	7.41885
Ears2	9.73903	9.82099	9.81204	10.1555	10.113	10.0945	9.15253	9.10907	9.20749
Ebf1	0	0	0	0	0	0	0	0.483357	1.36356
Ecd	12.6757	12.6702	12.6616	12.4866	12.5587	12.5508	12.6	12.5786	12.6035
Ece1	4.16334	4.72547	4.91924	4.55803	4.90535	5.39038	4.42972	4.84091	5.00742
Ece2	10.0098	10.1755	10.1481	10.6625	10.4052	10.6503	8.59964	8.61778	8.53349
Ecm2	7.12111	7.26389	7.14163	6.36539	6.43461	6.40236	9.12146	9.20275	9.12345
Edar	0.462903	1.33315	0.334279	0	0	0.483494	2.42972	1.80528	0.363564
Edem3	12.8523	12.8464	12.8556	12.7168	12.7663	12.6721	13.1408	13.1762	13.1686
Edil3	0	0.33315	0	0	0.445921	0	0.429719	1.06832	0
Ednra	0	0	0.334279	0.388108	0	0	0	0	0
Eea1	11.1925	11.1731	11.1711	10.5264	10.4787	10.5482	11.3933	11.5036	11.437
Eef1g	16.2932	16.2948	16.2764	16.2337	16.2852	16.282	16.2843	16.2483	16.2972
Eefsec	10.746	10.6808	10.6984	10.8081	10.85	10.8454	11.2254	11.2113	11.2614
Eepd1	12.7874	12.7769	12.7847	13.0385	13.0758	13.0291	10.3344	10.2899	10.3286
Efcab5	1.4629	2.91811	2.91924	1.97307	1.44592	2.06846	3.23707	2.29071	2.53349
Efcab6	0.462903	0	0	0	0	0	0	0	0
Efcab7	10.9477	11.0223	10.9987	10.9987	10.9783	10.9342	10.2791	10.3003	10.3279
Efemp1	14.6459	14.7071	14.6744	14.5006	14.5025	14.4662	13.2699	13.2942	13.2587
Efha2	9.24426	9.44689	9.40574	9.54419	9.49168	9.41866	9.43815	9.53999	9.39974
Efhb	1.4629	1.33315	0	0.388108	1.76785	1.06846	0	0	0.363564
Efhc1	1.4629	2.33315	2.91924	2.55803	2.44592	2.65342	4.38392	4.23824	3.68549
Efhc2	1.4629	2.91811	1.33428	1.97307	1.03088	1.48349	2.23707	2.48336	3.064
Efnb2	6.44018	6.4829	6.26502	7.08159	6.77684	7.06092	6.92157	6.86706	6.87136
Efr3b	0	0	0	0	0	0	0	0	0
Efs	12.5421	12.4867	12.4751	12.3246	12.3661	12.405	12.4787	12.458	12.4721
Eftud1	12.3337	12.3243	12.3069	12.2978	12.3709	12.2979	13.0511	13.0581	13.08
Egfem1	1.4629	0	0.334279	0	0	0	0.429719	0.483357	1.36356
Egflam	0.462903	2.33315	0	0	1.76785	1.48349	1.75165	0	0
Egfr	3.04787	0.33315	1.33428	1.97307	1.44592	1.80542	2.88915	2.94279	3.17092
Egr3	5.4629	5.24004	5.76054	4.74566	4.5752	4.61278	8.31542	8.366	8.20591
Ehbp1	11.6857	11.7823	11.6979	11.5963	11.6487	11.5897	11.6056	11.6861	11.6739
Ehbp1l1	13.0458	13.1007	13.0219	13.2064	13.1937	13.1934	11.2082	11.1317	11.149
Ehd3	11.6863	11.6808	11.7357	11.5655	11.5574	11.5224	10.2419	10.0981	10.1033
Ehd4	13.5838	13.5494	13.5062	13.3649	13.4113	13.4203	12.1206	12.0772	12.0842
Ehmt1	12.6303	12.6404	12.6338	12.5671	12.5673	12.6086	12.8541	12.8401	12.8351
Eif2a	12.3228	12.3793	12.3329	12.1934	12.2083	12.19	13.1024	13.1351	13.0831
Eif2ak4	12.369	12.3793	12.3591	12.5363	12.5212	12.5149	11.5525	11.5702	11.5076
Eif2b4	11.8379	11.7771	11.7906	11.5758	11.5463	11.6211	12.3278	12.2883	12.2716
Eif2c1	0	0	0.334279	1.38811	0.445921	0	2.59964	3.29071	1.68549
Eif2c2	12.329	12.2921	12.367	12.4616	12.4795	12.4652	12.4383	12.4946	12.3984
Eif3b	14.7583	14.7515	14.7571	14.3411	14.4074	14.3887	15.3193	15.2945	15.3277
Eif3c	15.1105	15.1077	15.1065	14.8641	14.8988	14.8844	14.5125	14.519	14.5131
Eif3m	13.8028	13.8126	13.7945	13.7528	13.7824	13.749	14.4005	14.3766	14.3847
Eif4a1	15.1635	15.1566	15.1919	14.714	14.791	14.7394	15.4839	15.4871	15.495
Eif4enif1	12.0247	12.0157	12.0524	12.0236	12.0479	11.9982	12.6906	12.7301	12.7381
Eif4g1	16.291	16.2714	16.2835	15.9244	15.96	15.9803	16.7402	16.7369	16.7472
Eif4g3	14.7273	14.7736	14.7567	14.8716	14.8863	14.9058	13.4659	13.544	13.4935
Eif6	14.3803	14.3308	14.3466	14.2146	14.2659	14.2757	14.7937	14.7142	14.7723
Elac1	8.98647	8.95886	8.92674	8.78685	8.86588	8.68807	7.05908	7.01474	6.84738
Elavl1	12.8152	12.7951	12.7803	12.7363	12.7949	12.7754	13.5321	13.5279	13.5294
Elavl2	10.5844	10.5279	10.6057	10.1596	10.2182	10.1621	10.6306	10.6849	10.6478
Elavl3	1.4629	1.91811	3.33428	1.71004	1.03088	2.65342	4.2877	3.73128	4.31776
Elavl4	0	0	0	0	0	0	0	0	0
Elf3	3.92233	4.1405	3.5042	3.47557	3.76785	3.06846	3.13016	3.39025	2.823
Elf4	12.2577	12.2786	12.2646	12.2948	12.2796	12.2685	12.0602	12.093	12.0349
Elk1	11.8254	11.7298	11.7917	12.0317	12.0703	12.0512	12.0882	12.0969	12.1
Elk4	10.404	10.465	10.4217	10.2791	10.2444	10.3013	10.5474	10.6989	10.6044
Ell3	7.33327	7.64603	7.28848	8.41048	8.3039	8.41423	7.06634	7.0456	7.09148
Elmo1	11.6037	11.6375	11.5964	11.4122	11.43	11.3904	10.8156	10.8171	10.8704
Elmo2	12.488	12.4921	12.4948	12.5469	12.5942	12.5376	11.9166	11.9634	12.0364
Elmod3	11.4127	11.4949	11.4565	11.6205	11.7057	11.7129	10.885	10.908	10.9225
Elp3	13.2027	13.1757	13.1687	13.1002	13.1671	13.1086	13.7015	13.7382	13.7541
Elp4	11.2484	11.2639	11.1923	10.9389	10.9851	10.9409	10.847	10.9096	10.8896
Eltd1	0.462903	0.33315	0	0	1.03088	0	1.42972	1.80528	1.36356
Eme1	9.59476	9.59759	9.66295	9.8689	9.82746	9.78727	8.559	8.55213	8.62095
Emilin1	13.2729	13.2509	13.1703	13.1507	13.1571	13.2283	11.7804	11.6602	11.6461
Eml3	13.1505	13.1543	13.1691	12.9967	12.9992	13.0064	12.7048	12.6702	12.6728
Eml5	9.13886	9.19113	9.11891	9.85061	9.66145	9.71231	9.60714	9.56017	9.52596
Eml6	10.654	10.7425	10.7341	10.1041	10.1263	10.0741	10.1585	10.0215	10.0744
Emr4	0	0	0	0	0	0	0	0	0.363564
Enam	0.462903	0	0	0.388108	0	0	1.01468	0.483357	0
Enc1	10.9677	10.8655	10.9499	10.7761	10.8101	10.7816	11.4566	11.4553	11.4819
Endod1	12.1054	12.0577	12.0429	12.0156	12.1409	12.0822	11.2673	11.2528	11.2887
Eng	15.4704	15.4341	15.4385	15.4452	15.4941	15.5259	15.8647	15.819	15.8434
Engase	10.3922	10.3204	10.4454	10.2807	10.2492	10.3013	9.77955	9.65453	9.63969
Eno1	17.3968	17.395	17.3783	16.9103	16.9358	16.922	15.0177	14.9374	14.9601
Eno2	10.6366	10.6596	10.6438	11.351	11.2004	11.2296	9.31542	9.30513	9.21531
Enox1	10.8659	10.8723	10.7699	10.5083	10.4889	10.4793	11.4853	11.5216	11.4983
Enpp4	1.4629	1.33315	0.334279	1.38811	1.03088	0	0	0	0
Enpp5	0	0	0	0	0	0	0.429719	0	0.363564
Enpp6	6.21779	5.97701	6.42174	5.41048	5.22728	5.23838	1.01468	2.29071	0
Entpd2	0.462903	0	0	0	0	0	0	0	0
Entpd4	12.6406	12.6432	12.6613	12.5399	12.5301	12.5193	11.8067	11.8362	11.8197
Entpd5	12.5145	12.535	12.47	12.5164	12.5508	12.4554	10.5693	10.6042	10.512
Entpd7	11.6515	11.5751	11.6398	11.4586	11.4954	11.4601	11.0695	11.0735	11.0178
Entpd8	0.462903	0	1.33428	0.388108	0	0	0	0	0
Ep300	13.0765	13.0555	13.0827	13.0817	13.0557	13.0701	13.7334	13.7583	13.695
Ep400	13.6973	13.7023	13.6737	13.8551	13.8946	13.8562	13.9674	14.0008	13.9782
Epas1	10.1122	10.1112	10.223	10.9166	10.9115	10.9129	9.746	9.63817	9.65243
Epb4.1	10.9835	11.0696	10.937	11.4087	11.4357	11.4326	10.7545	10.8265	10.822
Epb4.1l2	13.0834	13.0712	13.0703	13.129	13.1808	13.1175	12.998	13.0532	13.0311
Epb4.1l3	0	0	0	0	0	0	0.429719	0	0
Epb4.1l5	11.0185	11.0534	10.9772	11.0868	11.184	11.1537	10.6239	10.6806	10.602
Epb4.2	0	0	1.33428	0.97307	1.03088	2.06846	2.75165	1.80528	3.68549
Epb4.9	8.07023	8.20967	8.08247	8.04632	7.96162	8.03424	9.10038	9.06832	9.1677
Epc2	11.4438	11.4199	11.4757	11.0383	11.0725	11.0797	12.3713	12.4032	12.3681
Epha1	0.462903	1.91811	1.91924	3.19546	3.14636	2.48349	2.23707	2.94279	1.68549
Epha4	0	0	0	0	0	0	0	0	0
Epha8	0.462903	0.33315	1.33428	1.97307	2.61585	3.18393	0.429719	0.483357	0
Ephb1	0.462903	0	0.334279	0	0.445921	0	0	0	0
Ephb2	10.7037	10.6289	10.7158	10.8398	10.8253	10.8344	2.23707	0.483357	0
Ephb3	8.82046	8.97339	8.78136	9.27837	9.20248	9.14705	8.2499	8.15931	8.21531
Ephx2	1.4629	0.33315	0.334279	0	0	0	0	0.483357	0.363564
Ephx3	0	0.33315	0	0.388108	0	0	0	0	0
Ephx4	3.78483	2.91811	0.334279	3.71004	3.76785	3.06846	3.51718	3.73128	2.68549
Epn2	10.7949	10.7844	10.7626	10.7566	10.7673	10.8366	11.1933	11.2875	11.2106
Epn3	0	0	0	0	0	0	0	0	0
Epor	7.10676	6.825	6.96364	7.53277	7.38256	7.47785	3.95328	4.34134	4.22155
Eprs	14.688	14.7045	14.6845	14.4813	14.4821	14.462	14.6311	14.6472	14.6305
Eps15l1	11.6851	11.6613	11.7022	11.6151	11.5736	11.6773	12.3366	12.3448	12.3446
Eps8	14.689	14.6992	14.6819	14.198	14.241	14.2263	14.6059	14.6188	14.6376
Eps8l2	7.28308	7.70819	7.17977	7.27685	7.35881	7.37224	8.4184	8.12721	8.33511
Eps8l3	2.04787	1.91811	1.91924	2.38811	0	0.483494	2.42972	2.06832	1.68549
Epx	0	1.33315	0	0	0	1.06846	0.429719	0	0
Eral1	11.236	11.246	11.2299	11.7473	11.6351	11.7057	11.1512	11.1375	11.0855
Erbb2ip	13.1227	13.1433	13.0564	12.8724	12.8631	12.8448	13.4917	13.5737	13.5481
Erbb4	1.4629	0	0	0	0	0	2.01468	2.06832	2.36356
Erc1	12.0059	12.0275	11.936	11.761	11.744	11.7558	12.1228	12.1331	12.1044
Ercc5	11.4251	11.3161	11.3862	10.9913	10.9267	10.9506	11.483	11.5195	11.4646
Ercc6l	12.2165	12.2705	12.2874	12.0816	12.1283	12.011	11.1158	11.2503	11.1665
Ercc8	10.8986	10.827	10.7978	10.9141	10.8654	10.8239	10.9009	10.8778	10.9438
Erg	0	0	0	0.388108	0	0	0	0	0
Ergic3	13.1731	13.1938	13.1969	13.0979	13.1134	13.1115	13.2842	13.2276	13.2149
Eri2	10.8616	10.9734	10.9462	10.9945	10.8543	10.8849	9.80476	9.84968	9.76338
Ermap	2.04787	3.50307	2.33428	3.91167	3.96948	3.29085	3.23707	3.94279	3.45103
Ern1	10.31	10.2415	10.2	10.6235	10.619	10.561	11.8415	11.8818	11.8114
Ero1l	13.418	13.4348	13.4194	13.562	13.5437	13.5134	12.4409	12.4674	12.4399
Ero1lb	10.2294	10.3331	10.2694	10.6804	10.6007	10.6911	8.86643	8.85622	8.86341
Erp44	13.1063	13.1233	13.1097	13.0583	13.0627	13.1004	12.2658	12.282	12.2826
Esco1	10.4839	10.3762	10.5092	10.2685	10.224	10.2174	10.1946	10.3202	10.2177
Esco2	12.6543	12.7142	12.6635	12.8519	12.7802	12.7424	11.1783	11.3296	11.3002
Espl1	13.7262	13.7167	13.7151	13.7832	13.722	13.7876	12.4297	12.4619	12.4538
Esr1	9.03276	8.96251	8.88117	9.06583	9.20414	9.09636	8.34858	8.44336	8.39699
Esr2	7.71083	7.88774	7.94161	7.76749	7.80786	7.76426	7.58454	7.42587	7.44571
Esrp2	5.82046	6.00558	5.61968	6.06053	5.90535	6.16999	6.01468	6.05321	5.94853
Esyt3	3.27026	1.91811	3.33428	4.19546	3.03088	3.57096	2.88915	3.73128	2.36356
Etfa	13.9346	13.9376	13.9208	13.7938	13.8086	13.7434	12.9066	12.8916	12.9409
Etfdh	12.7752	12.7626	12.7415	12.8218	12.8189	12.7798	12.0591	12.0655	12.0472
Etl4	2.78483	2.33315	2.33428	2.71004	2.25328	1.48349	1.42972	3.06832	0.948527
Etv1	10.1336	10.0696	10.1091	9.95035	9.94975	9.96226	9.75277	9.86057	9.81889
Etv3	9.67479	9.70166	9.68301	9.77073	9.75653	9.79751	10.2322	10.3043	10.3163
Etv5	10.4853	10.5952	10.6069	10.3284	10.3475	10.3904	9.99672	9.85186	9.9504
Evc	11.9162	11.9312	11.8608	11.5683	11.5742	11.6367	11.1598	11.1442	11.1293
Evc2	10.3501	10.3402	10.3677	10.26	10.2083	10.2046	10.6028	10.5721	10.5809
Evpl	7.19082	6.79258	7.08917	7.16947	6.92974	7.23169	5.83911	5.6331	5.31776
Ewsr1	14.4626	14.4809	14.4945	14.7307	14.714	14.728	14.7684	14.6879	14.72
Exd1	9.63283	9.63465	9.62199	10.0156	9.85425	9.9254	9.0389	8.94484	9.1334
Exo1	10.7814	10.7874	10.7998	10.558	10.5026	10.5482	11.8072	11.8491	11.8807
Exoc2	12.3497	12.3377	12.2903	12.1803	12.1834	12.124	13.3273	13.3558	13.3541
Exoc3	12.1251	12.1469	12.0879	12.1563	12.1887	12.1464	12.1811	12.1514	12.1861
Exoc3l	6.04787	6.06107	6.11564	6.39933	6.2661	6.58153	6.66812	6.34134	6.42965
Exoc4	11.3193	11.4039	11.3001	11.3328	11.4121	11.39	11.9759	11.9968	11.9966
Exoc5	12.8983	12.8565	12.8637	12.5418	12.543	12.4583	11.7737	11.8398	11.7938
Exoc6b	11.4487	11.5037	11.508	11.2418	11.2601	11.1831	11.5376	11.5531	11.5623
Exoc7	11.1336	11.1405	11.1328	10.9214	10.8925	10.9623	11.3001	11.252	11.2787
Exog	9.80498	9.85279	9.76473	9.75115	9.79907	9.68071	10.3977	10.385	10.4121
Exosc10	13.0434	13.0448	13.077	13.0837	13.0463	13.0864	12.515	12.4897	12.448
Exph5	9.62529	9.44689	9.47127	9.38952	9.30235	9.37376	10.644	10.68	10.677
Ext2	13.5869	13.5939	13.5835	13.2905	13.3335	13.3427	12.7911	12.7538	12.7545
Extl1	8.60756	8.59054	8.58221	8.99359	9.01198	9.02653	10.6489	10.6995	10.6645
Extl3	13.2313	13.1857	13.1813	13.4029	13.4258	13.4165	12.3632	12.3946	12.4042
Eya1	5.4629	5.46243	5.19226	5.67351	5.69385	5.50586	6.37223	6.44914	6.40796
Eya2	1.4629	0	0	2.55803	2.25328	0	0.429719	0	0
Eya3	12.3209	12.3165	12.3037	12.5451	12.553	12.5243	12.1636	12.224	12.1998
Eya4	3.27026	2.65508	1.33428	3.295	2.76785	2.94293	0	0	0
Ezh2	12.7306	12.7273	12.6987	12.4979	12.4973	12.467	11.1004	11.1834	11.147
Ezr	13.7705	13.7437	13.7583	13.5428	13.5896	13.6101	13.5504	13.514	13.4972
F11	0	0.33315	0	0	0	0	0	0	0
F13a1	0	0	0	0	0	0	1.75165	2.48336	1.94853
F2	2.04787	1.91811	1.33428	0.97307	1.03088	1.48349	1.01468	0	0.363564
F2rl1	6.59219	6.46243	6.82613	6.935	7.11835	7.06846	8.05908	8.10174	8.03599
F2rl3	0	0	0	0	0	0	0	0	0
F5	1.4629	0	0.334279	0	2.25328	1.06846	3.42972	3.48336	3.17092
F7	3.63283	4.1405	2.91924	4.19546	3.03088	3.39038	1.01468	2.06832	0.948527
F8	9.62277	9.64376	9.70932	8.99173	9.08436	8.8672	9.02777	9.12721	9.06574
Faah	11.3501	11.3884	11.4037	11.1388	11.0853	11.1278	10.7612	10.5958	10.6861
Fads2	0	0	0	0	0.445921	0.483494	1.01468	1.48336	0.948527
Fads3	12.4918	12.4711	12.459	12.2897	12.3178	12.372	10.938	10.9112	10.9424
Faf1	12.5789	12.6301	12.6381	12.261	12.2665	12.2346	13.2636	13.2884	13.2623
Faf2	11.1477	11.0551	11.1222	11.1505	11.21	11.1999	11.7533	11.7982	11.7663
Fan1	11.0665	11.0662	11.0537	11.2984	11.2496	11.2917	10.9756	10.9484	10.9071
Fanca	11.8734	11.9186	11.9641	11.6381	11.5538	11.6063	10.7773	10.7894	10.7167
Fanci	12.7876	12.8107	12.7471	12.713	12.6557	12.683	11.3545	11.3748	11.3579
Fancl	10.2863	10.2505	10.1829	9.35965	9.32704	9.39788	9.75615	9.84968	9.85742
Fancm	11.344	11.4325	11.3322	11.2359	11.1696	11.1696	10.764	10.8187	10.7612
Fap	2.04787	1.33315	1.91924	0.388108	0	0	3.88915	4.23824	4.17092
Far1	12.4377	12.4599	12.4274	12.3008	12.2837	12.2323	12.1223	12.1545	12.1488
Farp2	8.00206	8.00558	8.23515	8.68502	8.55966	8.76426	8.85808	8.92215	8.82709
Farsb	11.6953	11.7844	11.7653	11.4861	11.5492	11.5149	13.1062	13.1622	13.1356
Fasn	16.1553	16.1187	16.1667	15.7335	15.6985	15.7472	14.7374	14.7432	14.6636
Fastk	11.2186	11.0972	11.1049	11.1776	11.2124	11.2698	11.3306	11.3051	11.2667
Fastkd1	11.1849	11.1919	11.2783	11.0051	10.9507	10.9863	10.9819	11.0636	10.9588
Fastkd2	10.7425	10.7626	10.7937	10.3055	10.3247	10.3251	11.8832	11.9328	11.9056
Fat4	3.92233	4.24004	5.19226	3.97307	4.08978	3.73142	6.68711	6.6331	6.80651
Fbln1	1.4629	1.91811	2.33428	0	0	0	2.01468	1.06832	1.94853
Fbln2	0	0	0	0	0	0	3.01468	3.87567	3.36356
Fbln7	0	0	0	0	0	0	0	0	0
Fbn1	6.34555	6.5426	6.76054	6.3423	6.43461	6.18393	6.66812	6.54945	6.71229
Fbxl12	9.84228	9.89348	9.76264	9.93404	9.95866	10.0524	10.1474	10.0693	10.1025
Fbxl13	5.82046	5.58108	5.61968	5.95796	5.87219	5.80542	5.38392	5.71218	5.064
Fbxl19	12.7549	12.7257	12.76	12.906	12.8975	12.9363	12.2441	12.1653	12.2102
Fbxl21	0	0	0	0	0	0	0	0	0
Fbxl4	10.0403	10.0594	10.0434	10.4188	10.4711	10.4179	10.0709	10.0925	10.1441
Fbxl5	11.0079	10.9534	10.9673	10.8795	10.7611	10.755	10.7601	10.7917	10.765
Fbxl7	0	0	0	0	0	0	0	0	0.948527
Fbxo10	8.30839	8.47781	8.28265	8.31292	8.45155	8.53334	7.77402	7.89698	7.74727
Fbxo18	13.2245	13.228	13.2327	13.3244	13.3423	13.2679	12.9152	12.94	12.9428
Fbxo21	13.5337	13.5075	13.5004	13.6835	13.689	13.6945	13.6458	13.666	13.6887
Fbxo22	11.3394	11.3346	11.3208	10.8704	10.9007	10.9124	11.175	11.1672	11.1235
Fbxo25	9.87441	9.92186	9.94715	9.98895	10.0005	9.88544	10.0942	10.189	10.1185
Fbxo3	12.3641	12.3813	12.399	12.2049	12.2203	12.1513	12.4557	12.5388	12.4961
Fbxo30	10.51	10.488	10.4929	10.3017	10.2589	10.2392	9.98527	10.0206	10.028
Fbxo34	11.0628	11.0619	11.0321	11.2293	11.2079	11.2106	11.0175	11.0259	11.0838
Fbxo41	0	0	0	0	0	0	0	0	0
Fbxo43	0	0	0.334279	0	0	0	0	0	0
Fbxo47	8.0098	7.93306	7.88117	8.82898	8.75198	8.69051	8.47138	8.56017	8.25838
Fbxo8	11.4229	11.4663	11.4211	11.534	11.5845	11.4725	11.0857	11.0475	11.0601
Fbxw7	10.4867	10.3789	10.3286	10.4979	10.416	10.4053	10.8258	10.7682	10.8132
Fbxw8	11.9796	11.9566	12.0023	12.0256	12.036	12.0371	12.1796	12.1398	12.1237
Fcamr	0	0	0	0.388108	0	0	0	0	0
Fcho1	9.81384	9.73829	9.63119	10.3062	10.2248	10.3337	9.43113	9.26472	9.21687
Fchsd1	10.4963	10.5365	10.5679	10.7959	10.7086	10.802	10.1821	10.1164	10.2393
Fchsd2	11.555	11.5805	11.6237	11.6508	11.6327	11.5995	10.6609	10.7025	10.6656
Fcrl5	0	0	0.334279	0	0.445921	0	0	0	0
Fcrlb	3.27026	1.33315	3.33428	0.97307	2.03088	2.29085	0	1.06832	0.363564
Fdft1	12.8485	12.8709	12.8522	12.5965	12.616	12.6509	10.9886	11.0461	10.963
Fdxacb1	8.78032	8.71253	8.76054	8.10235	8.18063	8.29407	7.92957	7.75948	7.81889
Fdxr	12.1193	12.1316	12.0382	12.161	12.2062	12.2112	11.3571	11.2482	11.2865
Fech	12.054	12.0288	12.0265	11.9328	11.9328	11.9042	11.2571	11.2971	11.3283
Fer1l4	8.44018	8.40997	8.43757	8.65723	8.57778	8.6484	6.83911	6.89275	6.60197
Fermt1	0	0	0	0.388108	0	0	0	0.483357	0
Fermt3	4.27026	4.72547	4.79371	4.55803	4.53338	4.57096	3.23707	3.39025	1.94853
Fes	9.00206	8.89539	8.92299	8.6455	8.52006	8.66091	8.15082	8.05321	7.92962
Fezf2	0	0	0	0	0	0	0	0	0
Fgb	4.27026	3.1405	1.33428	3.55803	2.76785	1.80542	2.01468	3.06832	1.36356
Fgd2	2.04787	0	0	0.388108	1.44592	0.483494	0	1.80528	1.68549
Fgd3	10.4445	10.3965	10.4777	10.4636	10.3972	10.4304	9.45486	9.41852	9.46291
Fgd4	8.76668	8.66854	8.85391	8.51481	8.44592	8.48631	9.20944	9.3812	9.27795
Fgd6	9.43157	9.42591	9.35665	9.01746	9.12364	9.12374	8.81774	8.86273	8.83524
Fgfr3	8.25732	8.29315	8.21692	8.99359	8.89713	8.90135	8.65854	8.8343	8.82709
Fgfr4	5.4171	5.28735	4.91924	5.95796	5.88886	5.65342	3.95328	4.29071	3.75588
Fggy	10.5973	10.4676	10.581	10.6976	10.7255	10.6421	10.3177	10.1907	10.2523
Fgl2	4.98647	4.65508	4.24117	4.4325	4.65537	5.03808	5.85598	5.97521	5.8393
Fgr	2.04787	0.33315	0.334279	0.97307	1.03088	1.80542	3.13016	3.29071	3.36356
Fhad1	4.4629	4.72547	4.33428	5.295	5.32856	5.36614	4.59964	5.00692	4.78983
Fhdc1	10.046	10.078	9.88695	10.1488	10.2016	10.1586	9.14568	9.21976	9.24315
Fibcd1	0.462903	0	0	0	0	0	0.429719	0	0
Fibp	12.344	12.3384	12.3219	12.6462	12.6531	12.6936	12.4235	12.3585	12.4232
Figf	8.73903	8.91058	8.87344	8.6455	8.55966	8.46649	6.31236	6.6023	6.25838
Fign	8.95074	8.99493	9.05196	9.12451	9.15673	9.10555	8.27834	8.32571	8.34084
Filip1l	11.5276	11.6318	11.5691	11.4239	11.4561	11.4223	11.6561	11.79	11.651
Fkbp10	13.7151	13.6716	13.6898	13.813	13.8103	13.8337	14.7919	14.7594	14.7666
Fkbp15	11.8022	11.7599	11.7932	11.9749	11.9611	11.9587	12.0636	12.0858	12.0904
Fkbp5	11.0795	11.098	11.1238	11.3387	11.3293	11.3191	10.9776	11.0103	11.097
Fkbp8	14.0555	14.0447	13.9878	14.1812	14.2449	14.2497	14.3648	14.3133	14.3142
Fktn	10.868	10.8577	10.8812	10.9258	10.9418	10.8688	11.1741	11.2223	11.1793
Fli1	0	0	0	0	0	0	0	0	0
Flii	13.3575	13.3697	13.3601	13.2091	13.207	13.229	13.5472	13.5272	13.5332
Flna	17.0132	16.9893	17.0173	16.6957	16.6929	16.7102	16.3189	16.3334	16.3423
Flnb	15.4423	15.445	15.4417	15.2723	15.2251	15.2294	14.5824	14.6243	14.5981
Flnc	10.7144	10.5882	10.5547	10.3611	10.346	10.4297	8.44374	8.44336	8.51838
Flot1	13.7534	13.7259	13.7029	13.9655	13.9961	14.0143	13.0399	13.0018	12.9961
Flt3	0	0.33315	1.33428	0	1.03088	1.06846	2.59964	0.483357	1.36356
Flywch1	11.9816	11.9391	11.8696	12.2061	12.2607	12.2426	12.6564	12.6059	12.6555
Fmn1	5.92233	5.61855	5.69183	6.935	6.70331	6.7219	5.23707	5.84091	5.61149
Fmnl3	12.848	12.9141	12.8485	12.8451	12.8647	12.8589	12.2547	12.2741	12.1747
Fmo1	0.462903	0.33315	1.91924	2.71004	1.76785	2.94293	1.42972	2.48336	2.53349
Fmo2	5.5073	5.50307	5.33428	4.47557	5.06063	5.18393	5.92157	6.25154	6.07781
Fmo5	9.69412	9.73189	9.66295	10.185	10.2436	10.1319	8.33661	8.27126	8.38037
Fmod	5.32088	5.61855	5.88887	5.57793	5.90535	5.69295	3.42972	1.80528	3.36356
Fn1	15.1511	15.1753	15.1286	14.534	14.5304	14.5482	15.6997	15.7104	15.7198
Fndc3a	12.1802	12.1786	12.1794	12.3731	12.3018	12.3156	12.4715	12.561	12.4998
Fndc3b	12.2211	12.1393	12.1279	12.4344	12.4074	12.3934	12.9072	12.9321	12.9033
Fndc3c1	1.4629	2.65508	0	2.19546	2.76785	2.94293	2.01468	1.80528	2.17092
Fnip1	10.6316	10.7169	10.7061	10.9618	10.8753	10.8737	11.2858	11.3992	11.3376
Fnta	12.7924	12.8036	12.7775	12.538	12.5834	12.5253	13.2017	13.2474	13.2439
Foxa2	0	0	0	0	0	0	0	0	0
Foxj1	1.4629	2.65508	1.91924	0.388108	1.03088	0.483494	3.01468	1.80528	0.948527
Foxj2	11.6139	11.5304	11.5142	11.6939	11.7565	11.8001	11.9208	11.9017	11.8768
Foxn4	0	0	0	0	0	0	0	0	0
Foxo1	10.5209	10.4206	10.3677	10.6199	10.4985	10.5842	11.6453	11.6255	11.6472
Foxo4	11.4178	11.4219	11.397	11.4776	11.5043	11.5286	11.7151	11.6809	11.6676
Foxp3	6.92233	7.0474	7.27679	7.22731	6.94577	7.29085	5.93751	6.1976	5.57302
Foxred1	10.8563	10.8752	10.8821	10.8398	10.7417	10.7491	10.4762	10.4628	10.5184
Foxred2	3.27026	2.33315	3.14163	3.47557	3.03088	3.65342	2.23707	2.06832	2.17092
Frem1	8.71083	8.74254	8.80188	8.96175	8.83178	8.74088	9.4027	9.42734	9.34798
Frem2	0	0	0	0	0	0	0	0	0.363564
Frk	2.04787	1.33315	2.65621	0	1.76785	1.80542	3.13016	2.94279	3.53349
Frmd4a	12.8726	12.894	12.8676	13.1432	13.1456	13.1798	12.9797	12.9835	12.9651
Frmd4b	9.06282	9.07124	9.11564	8.78899	8.89094	8.79638	8.44653	8.51953	8.43503
Frmd8	11.201	11.1997	11.1845	11.3368	11.3388	11.3485	10.7111	10.6483	10.6368
Frmpd4	2.78483	1.33315	1.33428	0	1.03088	0	1.75165	1.80528	2.53349
Frrs1	8.47413	8.33877	8.66071	8.51223	8.3498	8.50586	9.02777	9.0589	9.07265
Fscn1	8.17026	8.03359	8.31727	8.01746	8.1636	8.16297	7.77402	7.73128	7.67645
Fscn2	4.92233	4.72547	5.24117	5.63604	5.87219	5.90976	6.37223	6.09807	6.31776
Fscn3	2.4629	2.91811	2.91924	3.08855	2.03088	2.06846	1.75165	1.80528	0.363564
Fsd1	9.11754	9.22493	9.11564	9.24142	9.29298	9.26649	10.5343	10.4981	10.4819
Fsd1l	8.23109	8.0947	8.20464	7.84754	7.71271	7.65342	7.59964	7.51678	7.40796
Fsd2	1.4629	0	1.33428	1.38811	1.76785	2.06846	1.75165	1.48336	1.36356
Fsip2	0	0.33315	0	0	0	0	0	0.483357	0.948527
Fstl4	1.4629	2.33315	0.334279	0.97307	2.76785	1.48349	1.01468	1.80528	1.68549
Fstl5	0	0	0	0	0	0.483494	0	0	0.363564
Fth1	16.4025	16.4209	16.3949	16.3169	16.394	16.4077	15.4186	15.3731	15.4341
Ftsj3	13.6098	13.6197	13.6231	13.2832	13.3379	13.2606	14.6555	14.6845	14.6813
Ftsjd2	12.2771	12.3047	12.3019	12.2467	12.2605	12.2874	12.468	12.4126	12.4846
Fuca1	13.8744	13.879	13.8827	13.801	13.8605	13.8367	13.6196	13.5974	13.6309
Furin	13.0668	13.0131	13.0278	13.1157	13.1438	13.1911	12.1416	12.1617	12.1006
Fut7	0	0	0	0.388108	0	1.06846	0	0	0
Fut8	11.6965	11.6122	11.65	11.4786	11.54	11.486	11.2455	11.2544	11.2873
Fyco1	13.0767	13.0891	13.0789	13.3949	13.4048	13.3632	13.1153	13.1282	13.0967
Fzd2	10.0309	10.0679	10.0102	10.2147	10.2693	10.3539	11.895	11.744	11.8068
Fzd3	9.56357	9.55474	9.58458	9.89788	9.73363	9.68562	9.91354	9.98021	9.86739
Fzr1	12.7168	12.7152	12.6869	12.6932	12.7612	12.7927	12.0513	12.0079	12.0765
G2e3	11.7661	11.9261	11.8166	11.9326	11.9158	11.815	10.3904	10.4834	10.4857
G3bp1	12.8823	12.7725	12.8016	12.7779	12.7633	12.7443	13.1583	13.1398	13.1575
G3bp2	14.5135	14.544	14.4904	14.4029	14.4049	14.3525	15.0045	15.0327	14.9971
G6pc	0	0	0	0	0	0	0	0	0
G6pc2	0.462903	0.33315	0	0	0	0	0	0	0
G6pc3	12.8579	12.8535	12.8676	12.8243	12.9001	12.8953	12.1478	12.1384	12.1031
Gab3	7.80275	7.59054	7.49415	7.46492	7.58035	7.53334	6.96888	7.27126	7.13175
Gabbr1	10.9366	10.9698	11.0425	11.1732	10.8925	11.1323	10.3781	10.3162	10.3105
Gabbr2	0	0	0	0	0	0	0.429719	0	0
Gabpb2	10.732	10.7521	10.7093	10.7173	10.7913	10.7135	11.4972	11.5427	11.4945
Gabra2	0.462903	0	0	0	0	0	1.42972	0	0
Gabra4	0	0	0	0	0	0	0	0	0
Gabra6	0	0	0	0	0	0	0	0	0
Gabrp	0	1.91811	0	0.388108	0	0	2.01468	2.06832	0
Gabrr2	0	0	0	0	0	0	0	0	0
Gadl1	0	1.33315	0.334279	0	0	0	0.429719	2.29071	1.94853
Gak	13.5883	13.5892	13.6204	13.5885	13.5909	13.6377	14.0225	14.0149	14.0247
Gal3st1	0	0	0	0	0	0	0	1.48336	0
Galc	10.7506	10.7049	10.7532	10.5624	10.5739	10.4961	11.0897	11.1384	11.1259
Gale	10.8595	10.8626	10.9536	11.2776	11.291	11.3033	9.02963	9.09807	8.95602
Galk1	12.6757	12.6956	12.5973	12.7917	12.8765	12.8817	12.4221	12.3166	12.351
Galk2	11.0108	11.098	11.0528	11.2856	11.2926	11.2199	11.2799	11.268	11.2671
Galnt11	11.9727	11.9298	11.9439	11.8473	11.9094	11.838	11.3748	11.3782	11.46
Galnt14	0	0	0	0	0.445921	1.06846	0	0.483357	0.363564
Galnt2	14.0407	14.0739	14.0483	13.9701	14.0428	13.9754	14.1317	14.1238	14.1395
Galnt3	0	0.33315	0	0	0	0	0.429719	0	0
Galnt4	9.03276	8.95154	9.0656	8.77181	8.70566	8.6102	9.09506	9.03603	9.21687
Galnt5	0	0.33315	0	0	0	0	0.429719	1.80528	0
Galnt6	0	0	0	0	0	0	0	0	0
Galntl1	2.04787	3.1405	2.65621	3.47557	2.44592	3.73142	4.63917	4.87567	4.88713
Galntl2	0	0	0	0	0	0	0	0	0
Galntl5	0	0.33315	0	0	0	0	0	0	0
Gan	9.51819	9.55474	9.55345	9.54545	9.55445	9.49891	9.77179	9.76064	9.77931
Ganab	15.2857	15.309	15.3131	15.2795	15.2584	15.2406	15.2122	15.2372	15.2189
Ganc	9.34555	9.25201	9.18915	9.6	9.69028	9.50863	8.41271	8.4635	8.49799
Gapvd1	13.5796	13.5837	13.5984	13.6517	13.6574	13.6098	13.6317	13.6694	13.6616
Garnl3	8.36979	8.31043	8.43757	8.47822	8.58547	8.5894	7.36046	7.35987	7.31776
Gars	13.8519	13.8589	13.8726	13.9083	13.9443	13.9264	15.1027	15.1032	15.0968
Gas2	10.2278	10.1896	10.1735	10.4042	10.3722	10.4253	9.20121	9.1362	9.2599
Gas2l1	13.4601	13.4332	13.3771	13.3215	13.3508	13.4607	13.1857	13.1259	13.1398
Gas2l2	2.04787	1.91811	0.334279	2.19546	2.61585	2.80542	2.59964	2.94279	1.94853
Gas2l3	11.4853	11.4682	11.503	11.7648	11.8484	11.7941	10.0231	10.1558	10.1498
Gas7	8.15639	8.36657	8.14163	8.35389	8.27247	8.19774	0.429719	1.48336	0.363564
Gata2	10.3743	10.2234	10.2724	10.2445	10.3008	10.3791	10.9843	10.9382	10.9158
Gata3	9.31777	9.24604	9.27092	9.67467	9.74627	9.77121	10.3627	10.3713	10.325
Gata5	0	0	0	0	0	0	0	0	0
Gatad2b	11.2077	11.3076	11.3087	11.406	11.4052	11.3975	12.2756	12.2979	12.2451
Gatm	3.4629	3.79258	3.79371	4.63604	4.40012	4.06846	6.26261	6.51678	6.35225
Gba	12.8014	12.8117	12.8276	12.6616	12.6413	12.6423	13.5321	13.5361	13.5578
Gbe1	10.2879	10.3611	10.2885	9.32475	9.3618	9.37376	8.98623	8.9832	9.17253
Gbp5	3.63283	4.42061	4.7266	3.91167	3.96948	3.80542	1.01468	2.06832	2.17092
Gc	0	0	0	0	0	0	0	0	0
Gcap14	10.7203	10.6472	10.6415	10.6982	10.7063	10.6446	10.4693	10.4728	10.4497
Gcat	2.04787	0	1.33428	2.55803	1.03088	1.06846	0	0.483357	0.948527
Gcc1	9.87017	9.91435	9.90413	10.1371	10.1139	10.1055	11.34	11.2741	11.3783
Gcgr	0.462903	0	1.91924	1.38811	1.76785	2.06846	0	0	0.363564
Gcm2	0	0	0	0	0	0	0	0	0
Gcnt7	4.04787	2.91811	2.33428	3.55803	3.69385	3.39038	3.75165	3.29071	3.45103
Gcom1	11.2839	11.2989	11.2502	11.4074	11.455	11.3684	9.66334	9.67071	9.66392
Gda	4.4629	5.28735	4.42174	4.19546	4.20081	4.34148	4.42972	4.06832	3.36356
Gdf2	0	0	0	0	0	0	0	0	0
Gdf9	4.04787	4.72547	4.33428	4.3423	4.03088	4.00706	5.67765	5.29071	5.53349
Gdpd2	0.462903	0	0	0	1.44592	0.483494	0	0	0
Gdpd4	1.4629	0	0.334279	0.388108	0	0	0	0	0
Gemin5	11.9672	11.9788	11.9705	11.7994	11.835	11.8018	12.9402	12.9607	12.9805
Gen1	10.7402	10.7027	10.7394	10.3647	10.2281	10.1805	9.47684	9.47771	9.46685
Gfap	1.4629	2.65508	1.33428	1.71004	2.76785	3.18393	3.33661	3.65328	3.27046
Gfod1	8.00206	7.96251	7.79371	8.25539	8.30701	8.25168	8.82632	8.82098	8.62801
Gfod2	9.88917	9.88966	9.79985	9.91558	9.91353	9.87366	9.746	9.65578	9.67758
Gfra2	0	0	0	0	0	0	0	0	0
Gfra3	7.73903	7.62777	7.83412	8.2336	8.01198	8.15592	1.42972	0	0
Gfral	0	0	0	0	0	0	0	0	0
Gga2	13.783	13.7536	13.7286	13.5822	13.6252	13.6143	12.5159	12.5359	12.5915
Gga3	11.0968	11.1637	11.1336	11.6229	11.4831	11.5769	11.0357	11.0777	11.0101
Ggcx	11.7831	11.8757	11.8014	11.5212	11.4889	11.5138	11.0745	11.005	11.0483
Ggt5	0.462903	1.33315	1.33428	2.55803	1.44592	1.06846	0	0	1.68549
Ggta1	2.78483	2.91811	3.14163	3.295	3.61585	3.29085	0.429719	0	0
Ghdc	11.2245	11.228	11.164	11.0216	10.9976	11.0314	12.2004	12.1747	12.1745
Ghsr	0	0	0	0	0	0.483494	0	0	0
Gif	0	0	0	0.388108	0	0	0	0	0
Gigyf1	10.6869	10.7478	10.8029	11.3192	11.1849	11.3207	11.6115	11.5515	11.5797
Gigyf2	11.334	11.3857	11.3001	11.5436	11.4964	11.5706	13.3239	13.3437	13.2931
Gimap8	0	0	0.334279	0.388108	0.445921	0	2.01468	1.06832	0.363564
Gin1	10.3425	10.2654	10.2986	10.3459	10.2573	10.2852	11.4244	11.4491	11.366
Gipc1	12.3275	12.2764	12.313	12.3246	12.3877	12.3571	11.6654	11.5728	11.6648
Gja1	14.2591	14.2239	14.22	14.2419	14.3079	14.2942	15.5304	15.4674	15.5013
Gjb6	0	0	0	0	0	0	0	0	0
Gjd2	0	0	0	0	0	0	0	0	0
Gk5	7.25732	7.1405	7.08917	7.04632	7.31011	7.20459	5.90545	5.71218	5.77296
Glb1	12.7615	12.7874	12.7707	12.6979	12.7578	12.7363	12.2848	12.2893	12.2605
Glb1l	8.79829	8.83698	8.88887	8.71004	8.66024	8.68317	9.00526	8.90121	9.04128
Glce	11.095	11.0619	10.9978	10.9991	11.0181	10.9643	11.7409	11.7466	11.7668
Gldc	6.92233	6.56197	6.70932	6.11603	5.85531	6.16999	7.42407	7.41409	7.22775
Gldn	0	0	0	0	0	0	0	0	0
Gli1	10.6278	10.6506	10.6438	11.2067	11.1849	11.2165	10.3803	10.3312	10.3265
Gli2	10.3922	10.2535	10.2826	10.3768	10.3445	10.5072	10.8486	10.8036	10.7987
Gli3	12.0651	12.0474	12.052	12.1807	12.2073	12.2216	11.9874	12.0266	11.9808
Glis1	8.74367	8.751	8.58694	8.95796	9.08978	9.10371	9.92357	9.86057	9.90756
Glis2	10.6478	10.6162	10.6686	11.001	10.9651	11.1169	11.4887	11.3869	11.398
Glis3	9.20437	9.16604	9.08917	9.72238	9.80677	9.71231	10.0333	10.0795	10.0483
Glmn	11.061	11.1621	11.0867	10.8295	10.8505	10.7379	10.2111	10.229	10.309
Glra3	0	0	0.334279	0	0	0	0	0	0
Glra4	0	0	0	0.388108	0	0.483494	0	0.483357	0
Gls	13.1054	13.1377	13.1487	12.6661	12.6168	12.5388	13.2056	13.2412	13.2295
Glt1d1	0	0	0	0.388108	2.44592	0	0.429719	1.48336	0.948527
Glt25d1	14.4997	14.4616	14.4552	14.5371	14.5923	14.5827	14.5731	14.556	14.5917
Glt25d2	0.462903	0	0	0	0	0	0	0	0
Glud1	13.9348	13.9769	13.9456	13.9888	14.0075	13.9731	13.4477	13.4592	13.473
Glyr1	12.1157	12.1401	12.114	12.0809	12.0627	12.0455	11.8486	11.9133	11.8817
Gmcl1	12.0721	12.0763	12.0804	12.0186	12.0096	11.9972	11.6648	11.725	11.74
Gmeb1	10.3773	10.3884	10.4454	10.6437	10.695	10.6459	10.3962	10.3932	10.348
Gmeb2	10.114	10.1178	10.14	10.286	10.2557	10.3092	11.7326	11.7019	11.6807
Gmip	11.004	11.0319	10.9808	11.0423	10.8632	10.9997	10.4762	10.3257	10.338
Gmppa	10.2958	10.2903	10.3215	10.6247	10.6146	10.5828	10.718	10.6165	10.6662
Gmppb	11.9043	11.7751	11.8256	11.8676	11.8698	11.8566	10.821	10.736	10.8018
Gmpr2	11.8664	11.881	11.9471	11.6437	11.5571	11.6275	11.7643	11.7716	11.7898
Gnal	5.10676	5.1405	5.24117	5.69189	5.76785	5.82334	0.429719	1.06832	1.36356
Gnat1	9.58444	9.59054	9.6243	10.1066	10.1507	10.101	8.82204	8.77798	8.74078
Gnat2	6.67236	6.11451	6.37867	5.87996	5.80347	5.48349	6.21108	6.1838	6.2943
Gnaz	0	0	0	0	0	0	0	0	0
Gnb5	10.9865	10.9643	11.0251	10.7938	10.8122	10.8289	10.4659	10.4368	10.4576
Gnl2	13.1	13.1077	13.0816	12.9524	13.0184	12.9943	13.6056	13.6466	13.6492
Gnl3	13.4269	13.4312	13.4247	13.0785	13.0461	13.0095	13.6925	13.6956	13.6958
Gnl3l	11.8595	11.8645	11.8696	11.9068	11.9166	11.9058	12.2045	12.1496	12.21
Gnpda1	11.51	11.4797	11.4336	11.327	11.3197	11.3009	10.8204	10.8431	10.8459
Gnptab	14.5216	14.5011	14.531	14.4806	14.4795	14.4543	13.4436	13.5321	13.4558
Gns	12.8592	12.8528	12.8529	12.6895	12.7105	12.6989	12.5069	12.5481	12.5351
Golga1	10.6577	10.6641	10.6874	10.2043	10.2772	10.2409	11.01	11.0089	10.9714
Golga2	11.5417	11.604	11.5727	11.8117	11.788	11.8102	11.7519	11.7774	11.7796
Golga3	13.0834	13.0899	13.0449	12.9837	12.9803	12.9482	13.5275	13.572	13.564
Golga4	13.7631	13.7626	13.7508	13.8751	13.903	13.88	13.3917	13.4539	13.4395
Golga5	11.5909	11.5456	11.5235	11.4875	11.5231	11.4947	12.0361	12.0728	12.0666
Golim4	12.9495	12.9609	12.9253	13.0306	13.0722	13.0141	13.0526	13.0622	13.0893
Got1	13.448	13.4676	13.4119	13.437	13.4901	13.441	11.7612	11.7077	11.72
Got1l1	0	0	0	0	0	0	0	0	0
Got2	14.0806	14.0457	14.0724	14.0979	14.1397	14.125	13.8028	13.8254	13.795
Gpaa1	12.6335	12.6052	12.5967	12.6175	12.6643	12.6767	12.6704	12.6073	12.5882
Gpam	13.4432	13.4433	13.4718	13.3125	13.3542	13.3153	13.5039	13.5317	13.5054
Gpat2	4.71083	5.03359	5.03472	5.03196	5.00051	5.15592	5.87266	5.90962	5.87136
Gpatch2	9.92847	9.98061	10.0741	9.78685	9.85743	9.86179	10.6398	10.7146	10.7348
Gpatch3	9.5236	9.55715	9.5679	9.63009	9.47521	9.57757	10.8576	10.8137	10.8459
Gpatch8	12.7028	12.7044	12.6646	12.9267	12.938	12.9335	13.4904	13.4893	13.4659
Gpc4	0	0	0	0	0	0	0	0	0
Gpc5	3.92233	4.03359	4.03472	3.91167	4.03088	4.06846	5.10214	4.90962	4.88713
Gpd1	8.66258	8.39924	8.58221	8.90971	8.9176	8.86936	5.21108	5.29071	4.94853
Gpd1l	11.433	11.5285	11.4834	11.5171	11.5502	11.5238	9.5782	9.59188	9.56078
Gpkow	10.6552	10.7049	10.771	10.7637	10.74	10.6826	11.4802	11.4538	11.513
Gpm6b	2.04787	1.33315	1.33428	1.38811	0	1.06846	0.429719	1.06832	1.68549
Gpn1	12.1428	12.1501	12.1501	12.2393	12.2877	12.2266	12.3051	12.2997	12.3039
Gpr107	10.6857	10.5254	10.6174	10.7555	10.7673	10.7462	10.6028	10.612	10.5888
Gpr108	11.9517	11.9775	11.9768	12.2079	12.2085	12.2409	11.7061	11.7016	11.6679
Gpr110	10.0001	9.94602	9.91548	10.0401	10.0233	9.946	6.4184	6.54945	6.55339
Gpr113	6.04787	6.44167	6.26502	6.46492	6.37666	6.35386	7.26261	7.34134	7.54844
Gpr114	2.4629	2.65508	3.33428	4.19546	3.53338	3.65342	2.01468	2.65328	2.36356
Gpr115	0	0	0.334279	0	0	0	0	0	0
Gpr12	0	0	0	0	0	0	0	0	0
Gpr125	10.9737	10.8762	10.9136	10.9518	10.9928	10.8892	10.8835	10.8885	10.8901
Gpr126	3.04787	2.33315	3.33428	2.38811	2.90535	3.39038	4.23707	4.00692	4.22155
Gpr132	4.16334	4.33315	4.14163	6.71902	6.2661	6.73142	5.36046	5.52775	5.2943
Gpr133	11.1327	11.098	11.0958	11.4188	11.5277	11.4933	12.1798	12.1648	12.2132
Gpr137	9.95876	9.99671	9.86761	10.4729	10.4896	10.5031	8.97661	8.78485	8.73207
Gpr137b	12.0275	12.0375	11.9965	12.1886	12.2211	12.2342	11.0495	11.0089	11.077
Gpr143	0	0	0	0	0	0	0	0	0
Gpr156	9.11036	9.19734	9.26206	10.0929	10.0468	10.0275	7.98814	7.95503	7.81478
Gpr158	1.4629	1.33315	0	2.38811	2.25328	1.80542	4.51718	3.94279	3.68549
Gpr176	11.6063	11.6075	11.5999	11.8832	11.9335	11.8926	10.2135	10.0823	10.2447
Gpr19	8.84661	8.91058	8.88503	9.31144	9.224	9.22833	9.02777	9.06832	9.0182
Gpr22	1.4629	1.91811	2.33428	0	0	0	1.42972	1.80528	0
Gpr26	0	0	0	0	0	0	0	0	0
Gpr34	0	0.33315	0	0.388108	0	0	0	0	0
Gpr37l1	2.4629	2.91811	3.91924	2.84754	3.44592	3.39038	3.23707	2.29071	2.68549
Gpr39	8.07023	8.29893	8.24717	7.30697	7.39429	7.5114	7.99577	7.87137	7.87532
Gpr50	0	0	0	0	0	0	0	0	0
Gpr56	14.7339	14.7732	14.7352	14.6913	14.7263	14.7349	13.6649	13.6155	13.6455
Gpr64	0	1.91811	1.33428	1.97307	1.44592	0.483494	4.42972	3.80528	4.064
Gpr68	5.10676	4.85671	4.79371	3.84754	3.35281	3.39038	0.429719	0	1.36356
Gpr83	0.462903	0	1.33428	1.38811	1.44592	2.06846	2.01468	2.29071	0.948527
Gpr87	0	0	0	0	0	0	0	0	0
Gpr97	1.4629	0.33315	1.33428	1.38811	0	1.06846	0	0.483357	0
Gpr98	3.78483	4.03359	4.03472	3.295	4.03088	3.80542	4.51718	4.39025	4.68549
Gprc5b	0.462903	0	0.334279	0	1.03088	0.483494	0	0	1.68549
Gprc5d	0.462903	0	0.334279	2.19546	0.445921	0	1.01468	0.483357	1.94853
Gprc6a	0.462903	0	0	0	0	0	0	0	0
Gprin1	0	0	0	0	0	0	0	0	0.363564
Gps1	14.3943	14.3584	14.3474	14.2453	14.2937	14.3608	13.9643	13.9257	13.9558
Gpsm2	13.5234	13.5864	13.5457	13.6057	13.6337	13.6101	12.6425	12.6715	12.6487
Gpt	5.85522	6.33315	6.0622	6.12957	5.53338	5.69295	4.67765	4.73128	4.64897
Gramd3	12.0642	12.0868	12.0562	11.9348	11.967	11.961	10.2419	10.2891	10.3265
Gramd4	12.0707	12.0674	12.0787	12.0864	12.117	12.0855	11.7443	11.7577	11.7505
Grb7	0.462903	0.33315	0	0	0.445921	0.483494	1.42972	0	0
Greb1	3.04787	4.50307	4.03472	6.01746	5.88886	5.95923	4.78727	4.76876	4.75588
Grhl1	10.2344	10.255	10.2487	9.87695	9.81334	9.92436	9.18294	9.2349	9.27046
Grhl3	4.04787	4.1405	3.91924	3.38811	3.76785	3.65342	6.13016	6.02252	6.42965
Gria2	0	0	0.334279	0	0	0	0	1.48336	0.363564
Gria4	5.55037	5.61855	5.5042	5.71004	5.63575	5.12735	5.83911	5.89275	5.823
Grik4	0	0	0	0	0.445921	0	0	0	0
Grin2a	0	0	0	0	0	0	0	0	0
Grin2b	0	0	0	0	0	0	0	0	0
Grin2c	5.27026	4.58108	4.7266	5.76315	5.71271	6.27791	6.17119	5.8584	6.22155
Grin3b	9.58184	9.46243	9.44019	8.77828	8.70566	8.81217	11.3302	11.2923	11.3174
Grip1	0.462903	0	0.334279	0	0	0	0.429719	0.483357	0
Grk1	0	0	1.33428	0	0	0.483494	0	0.483357	0.363564
Grlf1	12.1216	12.0897	12.0987	12.1906	12.2631	12.1733	12.3272	12.3708	12.3185
Grm3	0	0	0	0	0	0	0	0	0
Grm5	0	0	0	0	0	0	0	0	0
Grm8	0	0	0.334279	0	0	0	0	0	0
Grn	15.2827	15.2799	15.2718	15.0461	15.0778	15.0377	15.7317	15.7211	15.783
Gsdmd	11.2533	11.2528	11.1891	10.9922	10.9242	10.9475	9.29854	9.18206	9.26292
Gse1	9.88286	9.83698	9.86955	9.95796	10.0053	10.0936	10.4611	10.4434	10.441
Gsn	11.3178	11.4153	11.2914	11.6067	11.6505	11.6471	10.3154	10.385	10.365
Gstcd	11.073	11.1071	11.1148	10.9307	10.9714	10.9542	10.0194	9.94892	9.97089
Gtdc1	9.42869	9.33315	9.47894	9.56553	9.67233	9.57228	9.2419	9.26472	9.31485
Gtf2a1l	0	0	0	0	0	0	0	0	0
Gtf2f1	12.9565	12.9151	12.9244	12.5827	12.6351	12.691	12.8052	12.7986	12.7902
Gtf2h1	13.4827	13.497	13.4832	13.4732	13.5032	13.4857	13.3897	13.4544	13.4479
Gtf2ird2	8.58702	8.66854	8.51419	8.69645	8.73824	8.65091	8.3955	8.32885	8.44038
Gtf3c2	13.1229	13.1425	13.1171	13.0953	13.108	13.106	12.9623	13.0225	13.0017
Gtf3c4	11.438	11.3465	11.477	11.5593	11.5541	11.5007	11.2078	11.1864	11.2293
Gtf3c5	11.7221	11.7431	11.7341	11.697	11.6927	11.7282	11.9601	11.9636	11.936
Gtpbp10	11.2855	11.3275	11.3739	11.4488	11.4669	11.4297	11.4823	11.5092	11.4893
Gtpbp2	10.8902	10.9172	10.9117	11.1633	11.1411	11.1444	12.6135	12.5317	12.6161
Gtpbp4	13.566	13.5739	13.5263	13.6249	13.6603	13.5879	14.8826	14.9356	14.9037
Gtse1	12.6262	12.5852	12.5822	12.5451	12.6202	12.5907	12.0828	12.1231	12.1191
Gucy1a3	0	0	0.334279	0	0	0	1.01468	0	0
Guf1	10.6391	10.7179	10.6819	10.1882	10.0844	10.101	10.4269	10.3583	10.3351
Gulo	6.87229	7.08804	6.99249	6.54798	6.29141	6.49472	3.75165	4.23824	3.75588
Gusb	13.4778	13.4861	13.4962	13.6854	13.7148	13.6904	12.515	12.4459	12.4591
Gvin1	0	0	0.334279	0	0	0	4.18461	4.87567	4.75588
Gxylt2	0.462903	1.33315	0.334279	0.97307	1.03088	0	0	0.483357	0
Gyg	12.5919	12.573	12.5622	12.4289	12.4783	12.4681	12.7045	12.7219	12.7489
Gys1	12.3178	12.2859	12.2801	12.2527	12.307	12.3315	11.4138	11.3487	11.3877
Gys2	0	0	0	0	0	0	0.429719	0	0
Gzf1	10.5249	10.5487	10.448	10.7511	10.6663	10.6377	11.1414	11.1349	11.1118
H2afy	12.9682	12.9643	12.896	12.7775	12.8311	12.7732	12.5305	12.4818	12.5073
H2afy2	2.78483	1.91811	1.91924	1.97307	1.76785	2.65342	1.01468	1.06832	2.94853
H6pd	12.3029	12.3154	12.2234	12.879	12.9135	12.9335	10.9857	10.9143	10.9723
Hacl1	14.4222	14.4497	14.4229	14.24	14.2364	14.2051	13.6261	13.6309	13.6521
Hadha	14.1487	14.0844	14.0621	13.9224	13.9806	13.968	13.2847	13.2853	13.2771
Hadhb	13.3859	13.3784	13.3675	13.1169	13.1533	13.1425	12.7689	12.787	12.7638
Hao1	5.10676	4.91811	4.79371	4.38811	3.69385	4.39038	5.45209	5.48336	5.11845
Hapln3	2.4629	2.65508	2.65621	2.84754	3.25328	3.06846	1.42972	2.65328	2.17092
Hars2	11.4551	11.5024	11.4992	11.221	11.1403	11.131	10.4891	10.5827	10.5441
Has2	0	0	0	0	0	0	0	0	0
Has3	5.92233	6.21579	5.88887	6.50705	6.34074	6.60244	7.21108	7.16284	6.87926
Haus4	12.3321	12.3673	12.3001	12.5643	12.5726	12.6011	11.5139	11.4879	11.5803
Haus7	11.3554	11.359	11.3244	11.3036	11.3652	11.2816	10.5125	10.5866	10.5583
Hbs1l	12.9203	12.9423	12.8927	12.8161	12.8468	12.7718	13.2151	13.2432	13.2438
Hc	4.27026	3.91811	3.65621	4.4325	4.65537	4.73142	5.559	5.34134	4.91815
Hck	2.4629	1.91811	0.334279	2.55803	2.44592	3.57096	2.42972	2.94279	3.27046
Hcls1	0	0	0	0	0.445921	0	0	0	0.363564
Hcrtr1	3.4629	2.91811	4.24117	4.78043	4.44592	4.48349	4.88915	5.29071	5.27046
Hcrtr2	0.462903	0	0.334279	0	0	0	1.75165	0	0.363564
Hdac5	13.1855	13.131	13.1396	13.244	13.2698	13.3356	12.9815	12.9427	12.9724
Hdx	0	0	0	0.388108	0	0	1.01468	0.483357	1.36356
Heatr3	13.1957	13.2027	13.2018	12.9135	12.9134	12.9448	12.5852	12.6076	12.5907
Heatr5a	12.7803	12.791	12.8011	12.5968	12.6448	12.6402	11.8573	11.8557	11.8378
Heatr5b	11.5915	11.5614	11.6046	11.5612	11.5803	11.5729	11.9974	11.9745	11.9553
Heatr7b1	0.462903	0.33315	1.91924	2.55803	2.25328	2.94293	0	1.06832	0.363564
Heatr7b2	6.57143	6.94786	6.5631	6.03196	6.21411	6.16999	5.23707	5.73128	5.31776
Heatr8	2.04787	1.33315	0.334279	2.19546	2.76785	2.94293	2.23707	2.48336	1.36356
Hectd2	9.31465	9.28735	9.23515	8.69645	8.65049	8.77351	9.62694	9.72296	9.66506
Hectd3	12.6775	12.6835	12.7077	12.6077	12.6749	12.6583	12.9252	12.9286	12.9823
Hecw1	0.462903	0	0	0	1.03088	0	4.18461	4.06832	4.53349
Helb	10.5464	10.5475	10.5881	10.4742	10.3774	10.3738	10.5072	10.6101	10.5882
Hells	13.2218	13.2255	13.1934	12.6974	12.6983	12.6534	12.5744	12.6793	12.6268
Helq	10.3178	10.3388	10.3691	10.1995	10.1377	10.1917	10.8716	10.9371	10.9095
Helz	11.6607	11.6128	11.6506	11.8388	11.8651	11.9406	11.9022	11.873	11.9174
Hepacam2	0	0	0	0	0	0	0	0	0
Hephl1	4.27026	4.42061	4.42174	4.71004	4.40012	4.52789	5.2877	5.80528	5.87136
Herc4	12.5464	12.5677	12.4954	12.4815	12.3996	12.402	12.575	12.6442	12.5963
Herpud1	11.1424	11.0989	11.0933	11.5232	11.5687	11.5686	12.4784	12.5059	12.531
Hexa	12.5629	12.644	12.5471	12.7709	12.7701	12.7937	11.7324	11.7375	11.7323
Hexdc	10.9356	11.134	11.0783	10.9815	11.0295	10.9828	11.5564	11.5745	11.5666
Hgd	0.462903	0	0	0.388108	0.445921	0	0.429719	1.06832	1.94853
Hgfac	2.78483	2.65508	3.5042	3.08855	3.35281	2.65342	2.59964	2.48336	1.94853
Hgs	13.652	13.6255	13.6561	13.5258	13.5072	13.6024	14.4265	14.4079	14.4027
Hhat	2.4629	3.91811	2.65621	3.63604	3.83824	3.18393	3.75165	2.65328	3.45103
Hhatl	1.4629	2.91811	1.91924	0.388108	0	1.06846	1.42972	0	0
Hibch	10.7541	10.7372	10.7341	10.8577	10.8323	10.8127	10.8983	10.9185	10.9852
Hic2	9.85951	9.833	9.80188	10.217	10.1166	10.2359	8.46864	8.58139	8.48769
Hip1	13.8421	13.8248	13.828	13.807	13.8328	13.811	13.1132	13.1365	13.1589
Hip1r	11.1797	11.134	11.0975	11.1237	11.0657	11.1488	11.8486	11.7894	11.8112
Hipk2	11.6803	11.646	11.7394	11.8882	11.931	11.9124	11.9764	12.0523	11.9874
Hipk3	12.9061	12.8365	12.8321	12.8461	12.8339	12.803	12.8871	12.9772	12.953
Hivep1	12.2356	12.3204	12.2389	12.7661	12.8394	12.7709	12.4923	12.5741	12.5495
Hivep3	10.1265	10.098	10.0825	10.1245	10.2969	10.1857	10.5324	10.5695	10.5234
Hjurp	10.7972	10.8587	10.845	11.0658	11.0125	11.0505	10.6331	10.7449	10.6174
Hkdc1	2.04787	2.91811	3.33428	3.38811	2.90535	3.18393	4.95328	4.73128	4.49285
Hlcs	11.1229	11.1935	11.1368	11.0074	11.0523	10.9658	9.97854	9.94688	9.91911
Hltf	13.824	13.8241	13.803	14.0516	14.0284	13.9993	12.6188	12.7054	12.6698
Hlx	8.47971	8.38843	8.53885	8.61452	8.66509	8.83222	9.38392	9.36141	9.45896
Hmbs	12.269	12.2535	12.2632	12.3591	12.438	12.3908	11.7076	11.6937	11.7359
Hmcn2	0	0	0.334279	1.97307	0.445921	2.06846	0	0.483357	0
Hmgcll1	0	0.33315	0	0	0	0	1.01468	0.483357	0
Hmgcs2	10.9992	11.0914	11.0146	10.7975	10.9333	10.8026	9.92057	9.89169	9.90175
Hmha1	7.67236	7.71685	7.53395	8.02835	8.01957	8.21481	6.26261	5.84091	6.11845
Hnf1b	3.04787	1.33315	1.33428	1.71004	0.445921	0.483494	3.01468	2.29071	2.823
Hnrnpa1	15.3275	15.3379	15.3404	15.2155	15.1887	15.1667	15.1582	15.1252	15.1489
Hnrnph1	14.03	14.029	14.0615	13.3681	13.3005	13.2991	14.4267	14.4453	14.439
Hnrnph2	13.7015	13.6824	13.667	13.6195	13.5984	13.5046	13.4382	13.477	13.4721
Hnrnpl	14.1954	14.1979	14.2001	14.0685	14.0913	14.0785	14.5998	14.5782	14.5923
Hnrnpu	15.359	15.3752	15.3662	14.9062	14.8977	14.9124	15.7615	15.7641	15.7436
Hnrnpul2	13.8835	13.8451	13.8795	13.8742	13.8968	13.8708	13.4167	13.401	13.4058
Hnrpll	13.3473	13.3507	13.321	12.8325	12.7976	12.7978	13.3999	13.4067	13.3816
Hoga1	11.4762	11.4377	11.4552	11.8478	11.8766	11.8183	10.6765	10.6732	10.704
Hook1	3.78483	3.65508	3.65621	3.91167	2.76785	1.80542	5.71512	5.34134	5.64897
Hook2	11.6724	11.6951	11.6924	11.6145	11.6083	11.6386	10.9562	10.8965	10.894
Hook3	11.6018	11.5852	11.5407	11.3114	11.2673	11.1878	11.811	11.8826	11.8866
Hoxd10	0	0.33315	0	0	0	0	0	0	0
Hp1bp3	14.3827	14.4401	14.3894	14.7818	14.7876	14.7469	13.7715	13.7707	13.8008
Hps1	11.9472	12.017	11.9627	12.1141	12.0891	12.2063	11.1017	11.0939	11.1268
Hps3	10.9517	10.9237	10.949	10.9311	10.8675	10.815	10.0463	10.2019	9.95975
Hps4	11.6139	11.6249	11.6494	11.9449	11.9262	11.9511	11.1427	11.1213	11.1168
Hps5	12.339	12.369	12.323	12.1898	12.1859	12.1934	11.7732	11.7863	11.7666
Hpse	11.5682	11.5905	11.5858	11.6552	11.648	11.6556	11.1942	11.1959	11.1543
Hpx	4.36979	3.65508	3.91924	4.38811	4.03088	4.06846	4.95328	4.84091	5.00742
Hs1bp3	9.85737	9.8449	9.80595	10.0293	10.1068	9.99623	10.2274	10.1531	10.2607
Hs3st5	0	0	0	0	0	0	1.01468	0	0
Hsd3b7	10.2393	10.2668	10.1938	10.7402	10.6444	10.6887	10.9591	10.9216	10.963
Hsdl1	11.3623	11.381	11.4071	11.5344	11.4585	11.5	11.5886	11.6312	11.6379
Hsdl2	13.9003	13.896	13.8411	14.021	14.1451	14.1601	13.4253	13.4212	13.4203
Hsf1	12.9667	12.9212	12.9586	13.0371	13.0989	13.1198	13.4028	13.3982	13.3808
Hsf3	4.98647	4.24004	4.79371	4.59756	4.80347	3.73142	2.88915	2.94279	2.68549
Hsf4	7.30839	7.34438	7.08917	8.09547	7.9734	8.06092	6.15764	6.16986	5.99292
Hsp90b1	17.2125	17.2513	17.2202	17.3804	17.3971	17.3444	16.7303	16.7619	16.7433
Hspa12a	5.55037	5.91811	5.91924	6.07461	6.16017	6.30367	6.30008	6.25154	6.47209
Hspa12b	3.63283	3.50307	4.24117	4.08855	3.03088	4.48349	4.559	4.97521	5.14492
Hspa14	12.3505	12.3844	12.3521	11.962	12.0139	11.9781	11.0772	11.0781	11.0426
Hspa1l	5.59219	5.825	5.65621	6.18252	6.27881	6.02265	7.18461	7.12721	7.11845
Hspa4l	2.04787	2.65508	3.14163	2.71004	2.90535	3.29085	2.42972	2.06832	2.17092
Hspd1	16.4194	16.433	16.4234	15.9209	15.9456	15.8888	16.413	16.4377	16.4601
Htatsf1	12.929	12.904	12.8817	12.6074	12.6009	12.5214	13.4479	13.5278	13.5252
Htr3a	0	0	0	0	0	0	0.429719	1.06832	1.68549
Htr5a	0	0.33315	0	0	0	0	0	0	0
Htr6	6.10676	6.31043	6.24117	7.54798	7.49577	7.51692	5.21108	4.87567	4.94853
Htra2	11.845	11.8498	11.8549	11.888	11.8779	11.9045	11.8986	11.8532	11.7796
Htra3	4.92233	5.03359	4.79371	4.9427	5.14636	4.84105	2.42972	3.39025	0.948527
Htt	13.5369	13.5553	13.5757	13.6126	13.6052	13.577	13.0327	13.096	13.0614
Hunk	9.74831	9.69728	9.63119	9.84856	9.88679	9.93471	9.08256	8.99115	9.0692
Hyal1	9.61265	9.72761	9.83412	10.5283	10.3117	10.5155	8.05908	7.8885	7.94853
Hyal3	7.93051	7.84094	7.80188	7.83105	7.69385	7.89712	7.88915	7.86273	7.96719
Hyal4	0	0	0	0	0	0	0	0	0
Hydin	3.27026	2.33315	2.65621	2.71004	2.61585	2.65342	2.88915	3.48336	2.68549
Iars	13.7238	13.7021	13.7138	13.8582	13.865	13.8533	15.6317	15.6505	15.6383
Ibtk	12.6702	12.7314	12.668	12.6512	12.6169	12.5863	13.0223	13.0466	13.0624
Ica1	1.4629	0	0	0	0	0	0	0	0
Ica1l	5.95476	5.94786	5.76054	6.295	6.13242	6.06846	4.88915	4.65328	5.38593
Icam5	10.6953	10.7895	10.6403	11.2261	11.0965	11.2484	9.60838	9.44914	9.39147
Idh2	11.9657	12.0109	11.9623	12.2801	12.3301	12.33	10.3426	10.3139	10.4086
Idh3a	14.3749	14.3572	14.3613	14.1245	14.1184	14.0993	14.0941	14.1249	14.0792
Ido2	0	0	0	0	0	0	0	0	0
Idua	12.3174	12.3576	12.3357	12.4229	12.4631	12.4381	12.8904	12.8416	12.8815
Iffo1	10.8005	10.7802	10.8271	10.7675	10.6058	10.7735	10.5603	10.4259	10.3365
Ifi204	5.5073	6.24004	6.19226	5.41048	5.03088	5.59202	8.2467	8.38422	8.28838
Ifih1	9.68932	9.71253	9.69841	9.68273	9.70684	9.63197	9.3737	9.44914	9.41885
Ifnar1	12.4319	12.4618	12.4385	12.5119	12.5556	12.446	12.5929	12.6446	12.6494
Ifngr1	11.1993	11.2757	11.1806	11.13	11.1887	11.1341	11.4562	11.4795	11.438
Ift122	10.0175	10.0611	10.0975	10.2107	10.1662	10.2738	9.7335	9.58533	9.69448
Ift172	12.1806	12.2291	12.1845	12.1617	12.0891	12.1537	11.8507	11.8154	11.8599
Ift52	13.3189	13.3213	13.3457	13.3155	13.3545	13.3086	13.4832	13.5069	13.5285
Ift74	12.0088	12.0201	12.0049	11.3006	11.2965	11.3085	11.9105	11.98	11.9481
Ift81	11.13	11.1557	11.144	11.1325	11.1853	11.1748	10.3139	10.4477	10.3942
Ift88	9.72265	9.79463	9.88887	9.33355	9.29923	9.35848	9.30624	9.19416	9.21219
Igdcc3	0.462903	0.33315	0	0	0	0.483494	0	0	0
Igdcc4	9.47692	9.65282	9.54617	10.4795	10.5982	10.5676	10.5039	10.4288	10.4669
Igf1r	9.83577	9.88004	9.75213	10.6555	10.6511	10.6559	10.2176	10.2786	10.2223
Igf2r	15.2195	15.214	15.2317	15.0257	15.0006	14.9926	14.955	15.0136	14.9729
Igfals	5.4171	5.46243	5.24117	5.63604	5.49032	5.90976	5.71512	4.80528	5.09148
Igsf1	0	0	0	0.388108	0	0	2.01468	1.48336	1.36356
Igsf10	0	0	0	0	0	0	0	0	0
Igsf3	0	0	0	0	0	0	1.01468	1.48336	0
Igsf8	13.1707	13.13	13.0738	13.4663	13.5098	13.5476	11.3355	11.2598	11.2783
Igsf9	6.29579	5.79258	6.14163	6.295	6.07528	6.41423	7.29391	7.06832	7.11845
Ihh	0	0	0	0	0	0	0	0	0
Ikbip	11.0712	11.1565	11.0681	10.7842	10.8139	10.7279	11.6291	11.7031	11.6793
Ikbke	10.2622	10.249	10.2546	10.2799	10.1849	10.2706	9.00526	8.87996	8.89104
Ikzf1	2.04787	0.33315	2.33428	1.38811	1.03088	0	0.429719	1.48336	1.36356
Ikzf2	6.34555	7.01965	6.63806	7.33647	7.41746	7.22496	6.70584	6.76876	6.91815
Ikzf3	4.27026	4.33315	4.65621	5.36539	5.4232	5.7689	5.407	5.71218	5.75588
Ikzf4	6.24426	5.65508	5.94899	6.61693	6.7588	6.75028	5.407	5.09807	5.03599
Il11ra1	10.8638	10.8742	10.846	10.8994	10.9448	10.9207	10.3328	10.268	10.2531
Il12rb2	2.4629	3.1405	1.33428	2.97307	3.03088	3.73142	4.2877	4.23824	4.45103
Il13ra1	0	0.33315	0.334279	0	0	0	0.429719	0.483357	0
Il16	1.4629	0	0.334279	0	1.44592	1.06846	1.75165	1.48336	1.36356
Il17ra	10.553	10.5043	10.5607	10.666	10.6431	10.732	10.4673	10.4563	10.4883
Il17rb	0	0	1.33428	1.38811	1.03088	0	1.01468	1.80528	0
Il17rc	10.3668	10.3289	10.38	10.6654	10.6177	10.6553	9.5052	9.27452	9.38593
Il17rd	0	0	0	0	0	0	1.01468	1.48336	1.36356
Il17re	6.16334	6.44167	6.33428	6.7975	6.78577	6.60244	6.46314	6.37817	6.39699
Il18rap	0	0	0	0	0	0	0	0	0
Il1rap	10.6127	10.6381	10.6278	10.2942	10.3811	10.3132	10.6567	10.6388	10.6339
Il1rapl2	0	1.33315	2.91924	1.38811	0	1.48349	3.88915	3.65328	3.45103
Il1rl2	5.16334	5.03359	5.37867	5.24609	5.08978	5.29085	5.21108	5.03795	5.27046
Il20ra	0	0	0	0	0	0	0	0	0
Il22ra1	9.47413	9.36382	9.39497	9.09028	9.07528	9.10738	9.70584	9.64826	9.72989
Il27ra	5.04787	4.50307	4.97813	5.31885	5.35281	5.18393	3.82204	3.73128	3.61149
Il31ra	7.17715	6.80888	6.79371	5.78043	5.90535	5.63324	5.80476	5.57082	5.40796
Il4i1	8.55037	8.33877	8.42704	9.5767	9.63204	9.70387	7.45209	7.67318	7.71229
Il5ra	1.4629	0	0	0	0	0	1.75165	0.483357	2.53349
Il6	10.5609	10.523	10.5055	10.1711	10.1394	10.1831	8.78727	8.77798	8.70564
Il6st	13.5243	13.533	13.5111	13.2167	13.2327	13.1984	13.6797	13.7419	13.7171
Il7r	3.78483	3.1405	3.5042	2.71004	1.44592	0	2.23707	2.48336	1.68549
Il9r	6.16334	5.5426	5.97813	6.6455	6.35281	6.29085	5.13016	5.23824	5.34084
Ildr1	0	0	0	0	0	0	0	0	0
Ilf2	13.5894	13.5938	13.5915	13.5187	13.5507	13.5411	12.2174	12.2499	12.274
Ilvbl	11.2508	11.2888	11.2404	11.2995	11.2859	11.3168	10.8747	10.7116	10.7788
Immt	13.7564	13.7576	13.7334	13.6844	13.7257	13.717	13.7103	13.725	13.696
Imp	14.2862	14.2768	14.31	13.962	14.0108	13.9899	13.8865	13.8856	13.8806
Impg1	0	0	0	0	0	0	0	0	0
Incenp	14.072	14.0758	14.0447	14.253	14.2461	14.2771	12.8938	12.9277	12.9425
Ing3	10.8616	10.819	10.8039	10.7157	10.7039	10.6893	12.0788	12.1218	12.0957
Inhbe	4.16334	2.91811	3.33428	4.19546	4.25328	4.69295	3.88915	3.57082	3.88713
Ino80	12.498	12.4902	12.512	12.6151	12.6207	12.6091	13.5054	13.5003	13.4794
Ino80d	9.41127	9.29315	9.41909	9.71341	9.63451	9.56431	10.5152	10.542	10.5247
Inpp5e	11.1291	11.1429	11.1656	11.2063	11.2033	11.2224	11.4088	11.4093	11.4457
Inpp5f	11.7695	11.7807	11.6841	11.9367	11.9562	11.9301	11.2819	11.2887	11.2262
Inpp5k	11.5011	11.5168	11.5382	11.8075	11.7816	11.8172	11.9303	11.9112	11.963
Insrr	0.462903	0	0	0.97307	0	0	0	0	0
Ints1	13.0132	12.9858	13.021	12.3434	12.3289	12.4342	12.9259	12.8961	12.9078
Ints10	12.4051	12.4219	12.377	12.2137	12.1945	12.2361	12.4009	12.4017	12.3799
Ints2	12.3197	12.3673	12.3148	12.1703	12.1672	12.1466	12.3043	12.3917	12.357
Ints3	13.1333	13.1429	13.1733	13.0262	13.0116	13.0291	13.0466	13.0348	13.0153
Ints4	12.3698	12.3861	12.3653	12.3116	12.281	12.239	12.1802	12.2085	12.2122
Ints5	11.9482	11.9167	11.9263	11.9444	11.9916	11.9987	12.349	12.3255	12.3448
Ints7	11.9548	11.9214	11.9286	11.7756	11.8489	11.825	11.3344	11.281	11.2902
Ints8	11.4438	11.4443	11.4389	11.0816	11	10.9923	10.8758	10.9897	10.9471
Ints9	10.9825	11.0301	10.9961	11.1388	11.1032	11.1074	10.4816	10.439	10.4504
Invs	10.3607	10.4689	10.4257	10.4298	10.3603	10.4076	11.3445	11.3899	11.3664
Ip6k1	12.5753	12.5736	12.5361	12.3893	12.3746	12.3804	12.7	12.6937	12.6825
Ip6k2	11.6754	11.694	11.6686	11.699	11.6687	11.7042	11.9353	11.8927	11.8932
Ip6k3	5.5073	5.825	5.14163	6.00282	5.96948	6.0982	4.42972	4.39025	4.64897
Ipcef1	1.4629	2.65508	0	2.38811	1.03088	1.48349	1.75165	0.483357	0
Ipo11	13.0055	13.0394	13.0184	12.9223	12.9246	12.8994	12.9434	13.0066	12.9454
Ipo4	13.9626	13.8972	13.9247	13.5322	13.525	13.598	13.7933	13.7408	13.7437
Ipo9	14.0847	14.0736	14.0882	13.825	13.8305	13.8483	13.6694	13.6895	13.6813
Ippk	11.3394	11.3979	11.367	11.1963	11.1865	11.2063	11.0226	11.0375	10.9667
Iqcb1	11.5011	11.5043	11.4878	11.4822	11.4886	11.4406	10.4686	10.5373	10.5645
Iqce	9.28308	9.21885	9.3399	9.42565	9.37222	9.44494	8.57438	8.41705	8.54347
Iqch	6.21779	6.1405	6.33428	6.46492	6.40012	6.21141	5.33661	5.00692	4.91815
Iqgap1	15.5786	15.5841	15.5991	15.4626	15.4641	15.4602	15.3656	15.4269	15.4085
Iqgap2	12.8894	12.9393	12.9034	12.7906	12.8241	12.7728	12.1506	12.2313	12.1819
Iqsec1	12.4569	12.4374	12.3776	12.6508	12.703	12.7293	12.1103	12.1033	12.0938
Irak1	13.1267	13.1387	13.1509	12.7631	12.7377	12.7798	12.8945	12.8778	12.8705
Irak4	11.0977	11.0805	11.0825	10.9693	10.9552	10.9678	10.0763	10.1522	10.0605
Irf4	0	0	0	0	0	0	0	0	0.363564
Irf5	9.24098	9.23703	9.23816	9.48219	9.51201	9.3768	9.27834	9.41852	9.32067
Irf6	0	0	0	0	0.445921	0	1.01468	0	1.36356
Irf7	9.19082	9.12431	9.14485	9.0623	9.18907	9.11831	8.31846	8.057	8.06747
Irf8	0	0.33315	0	0	0	0.483494	0	0	0.363564
Irg1	6.27026	6.03359	5.42174	5.03196	5.03088	4.97535	0.429719	0.483357	0
Irs2	10.5596	10.4391	10.4545	10.9048	10.9802	11.0347	11.7041	11.6552	11.714
Irx1	5.4629	4.91811	5.19226	5.08855	4.93777	5.34148	5.83911	5.9263	5.93342
Irx4	0	0	0	0	0	0	0	0	0
Irx6	0	0	1.33428	0.388108	0.445921	0.483494	0	0	0
Islr2	2.4629	3.1405	3.14163	5.31885	4.90535	5.57096	3.01468	3.87567	3.27046
Ism1	0	0	0	0	0	0	0	0	0
Itch	12.9182	12.9191	12.9174	12.9358	12.8985	12.8834	13.3359	13.3891	13.3189
Itfg2	9.72735	9.74042	9.79985	9.68502	9.59821	9.62432	10.4645	10.3452	10.4229
Itga1	9.09953	9.12105	9.32012	9.6455	9.57004	9.54689	8.76957	8.86057	8.81065
Itga11	0	0	1.33428	0	0.445921	1.06846	1.01468	0	0.363564
Itga2	3.04787	3.79258	2.33428	3.97307	3.76785	3.65342	4.559	4.39025	3.94853
Itga2b	8.53437	8.56197	8.35665	9.54672	9.51201	9.57493	9.25944	9.30513	9.22465
Itga4	0.462903	0	1.33428	0.388108	0.445921	0	0	1.48336	0
Itga5	14.0919	14.1001	14.0736	14.3256	14.3316	14.361	14.2992	14.2955	14.3113
Itga6	0	0	0	0	0	0	5.18461	4.97521	5.03599
Itga8	2.04787	1.33315	2.65621	1.38811	0.445921	2.06846	2.01468	1.80528	2.36356
Itgal	0.462903	0	0.334279	0	1.44592	2.06846	0.429719	0.483357	1.94853
Itgam	1.4629	2.65508	1.91924	1.38811	1.76785	0	3.59964	3.06832	3.53349
Itgav	13.9149	13.9554	13.9381	13.9047	13.901	13.8735	14.02	14.0825	14.0471
Itgax	3.63283	4.42061	3.5042	3.55803	3.90535	1.80542	1.42972	0	0
Itgb1	16.4986	16.5308	16.5031	16.3639	16.3762	16.3405	16.7104	16.7433	16.7437
Itgb2	0	0	0.334279	1.97307	2.25328	2.06846	1.01468	2.48336	1.36356
Itgb3	0	0	0	0	0	0	0	0	0
Itgb4	12.1564	12.1251	12.0946	11.8656	11.9333	11.9962	11.6639	11.5678	11.5605
Itgb6	4.27026	3.33315	3.33428	3.55803	4.25328	4.06846	4.2877	4.39025	3.27046
Itgb7	3.04787	3.1405	2.33428	2.71004	3.14636	3.39038	4.33661	4.06832	3.88713
Itpr1	12.7111	12.7343	12.7212	12.8142	12.794	12.8042	12.4004	12.469	12.3758
Itpr2	12.5896	12.5426	12.6095	12.5143	12.4816	12.4993	12.6806	12.7283	12.5903
Itpr3	14.2064	14.2213	14.21	14.074	14.0338	14.1029	13.0027	12.9843	13.0032
Itpripl1	11.3147	11.2227	11.2775	11.2422	11.2677	11.312	11.0123	10.9601	11.0204
Itsn1	12.7871	12.7962	12.7901	12.71	12.7759	12.7255	12.4928	12.5245	12.4916
[truncated: 17,054 more rows]

## Sheet: S2
Table S2. Transcriptomics data of SP2/0 Cells
Cell pellets from exponential and stationary phases of SP2/0 cells were collected and transcriptomics analysis was done.
Gene names are listed in column A and all the values are given in the following for each gene.
GeneName	SP20 Exponential	SP20 Exponential	SP20 Exponential	SP20 Stationary	SP20 Stationary	SP20 Stationary
0610005C13Rik	5.56749	6.00023	6.03421	5.98137	5.8599	5.87783
0610007C21Rik	11.7366	11.7207	11.6947	11.7042	11.7191	11.6995
0610007L01Rik	13.2631	13.1568	13.2085	13.2322	13.2579	13.2195
0610007N19Rik	0	0	0	0	0	0
0610007P08Rik	11.9041	11.7268	11.8114	11.8394	11.836	11.7482
0610007P14Rik	11.8088	11.722	11.6274	11.6118	11.6157	11.5777
0610007P22Rik	10.5957	10.5696	10.6839	10.5284	10.5548	10.7087
0610008F07Rik	0	0	0	0	0	0
0610009B14Rik	0	0	0	0	0	0
0610009B22Rik	10.6909	10.5958	10.5946	10.7057	10.6272	10.6209
0610009D07Rik	13.8597	13.6754	13.7179	13.668	13.6827	13.5511
0610009E02Rik	3.12271	4.29396	3.92568	3.77974	3.12293	3.23397
0610009L18Rik	3.85967	4.1335	4.318	2.87285	4.34532	4.5559
0610009O20Rik	11.3654	11.3355	11.3388	11.2304	11.3095	11.296
0610010F05Rik	11.8484	11.7246	11.7338	11.7038	11.7008	11.571
0610010K14Rik	5.76014	6.29396	6.66715	6.15825	6.20093	6.4039
0610010O12Rik	10.3202	10.1766	10.2544	10.0021	10.1902	10.1983
0610011F06Rik	11.1	11.0481	11.0837	10.9643	10.9974	11.1097
0610011L14Rik	11.6314	11.6301	11.574	11.6509	11.7364	11.6816
0610012D04Rik	2.27471	1.04604	1.92568	2.19477	1.53797	1.23397
0610012G03Rik	11.0808	10.9893	10.9467	10.716	10.7843	10.832
0610012H03Rik	0	0.0460373	0	1.45781	0	0.233971
0610025J13Rik	0	0	0	0	0	0
0610030E20Rik	12.1497	12.2213	12.1545	12.1939	12.2163	12.2134
0610031J06Rik	11.9703	11.9275	11.9577	12.0524	12.1545	12.1299
0610037L13Rik	10.4596	10.5647	10.4726	10.5628	10.5529	10.5604
0610037P05Rik	10.7513	10.6073	10.5059	10.5532	10.5548	10.4688
0610038L08Rik	0.952782	2.85339	0	3.04277	0.953007	0.233971
0610038P03Rik	0	0	0	1.45781	0	0.233971
0610039K10Rik	3.85967	4.50547	4.56954	3.77974	4.76036	4.62629
0610040B09Rik	3.85967	4.5696	4.68057	4.73083	3.95301	5.32143
0610040B10Rik	7.77296	7.76028	7.70047	7.79171	7.95863	7.83388
0610040F04Rik	0	1.04604	0	0	0	0
0610040J01Rik	10.5188	10.4384	10.3748	10.4188	10.4469	10.3812
0610043K17Rik	0	0	0	0	0	0
0910001L09Rik	11.2696	11.1047	11.095	10.9302	10.9754	10.9231
1010001B22Rik	3.41221	3.95293	3.24761	2.6802	3.12293	2.81893
1010001N08Rik	0	0	0	0	0	0
1100001G20Rik	0	1.04604	0	0	0	0
1110001A16Rik	9.76175	9.60828	9.40546	9.5435	9.4941	9.32408
1110001J03Rik	9.66703	9.743	9.53855	9.42359	9.34102	9.3684
1110002B05Rik	12.8335	12.6738	12.5857	12.5999	12.6047	12.3926
1110002E22Rik	5.31033	5.50547	5.59811	5.5167	4.53797	4.93441
1110002J07Rik	0	0.0460373	1.51065	1.45781	0	1.23397
1110002L01Rik	10.721	10.7892	10.7306	10.6542	10.6784	10.597
1110002N22Rik	11.184	11.0212	11.027	11.0188	11.0504	10.9805
1110003E01Rik	6.12271	6.15456	5.6536	6.64103	6.53797	6.74177
1110004E09Rik	11.3706	11.3447	11.2958	11.1332	11.1047	11.1348
1110004F10Rik	13.7383	13.5918	13.63	13.5654	13.5777	13.535
1110005A03Rik	11.2172	11.1355	11.1521	10.9918	10.9558	10.9474
1110006G14Rik	0	0	0	0	0	0
1110007C09Rik	10.2428	10.2235	10.189	9.90351	10.0164	9.96189
1110008E08Rik	0	0	0	0	0	0
1110008F13Rik	11.6816	11.5949	11.5821	11.4507	11.5262	11.5844
1110008J03Rik	10.0135	9.91486	10.0038	9.83429	9.89259	9.93614
1110008L16Rik	12.1044	12.0064	12.0045	11.9774	11.975	11.898
1110008P14Rik	11.0363	10.9499	10.9816	10.7246	10.7788	10.8171
1110012J17Rik	4.65322	3.95293	4.318	4.45781	4.41244	4.32143
1110012L19Rik	11.0846	10.9241	10.8821	10.9335	10.8591	10.832
1110014N23Rik	11.5222	11.5598	11.5177	11.3974	11.5062	11.6171
1110017D15Rik	2.76014	2.85339	3.09561	2.87285	3.12293	3.23397
1110017F19Rik	4.81076	4.631	4.78366	5.04277	3.76036	4.62629
1110018G07Rik	11.4556	11.4676	11.4946	11.6966	11.7154	11.7373
1110018J18Rik	10.896	10.8582	10.8228	10.8508	10.8614	10.7248
1110018N20Rik	0	0	0	0	0	0
1110019D14Rik	7.07172	6.92868	6.84455	7.15825	6.9974	6.89218
1110020A21Rik	6.04024	5.90402	5.87988	6.02259	5.56772	5.32143
1110020G09Rik	12.7224	12.6109	12.5776	12.7337	12.8079	12.688
1110021J02Rik	8.27019	8.60828	8.40546	8.30747	8.61834	8.73382
1110021L09Rik	3.76014	3.36797	3.73304	4.39641	3.27494	3.81893
1110025L11Rik	0	0	0	0	0	0
1110028C15Rik	9.3451	9.44692	9.38101	9.4653	9.37507	9.35031
1110028F11Rik	1.53774	1.631	1.51065	2.87285	0	2.23397
1110031I02Rik	11.1145	10.9886	10.9978	11.1897	11.2878	11.1976
1110032A03Rik	9.04289	8.9164	8.94249	9.14664	9.16246	9.03487
1110032A04Rik	0	0	0	0	0	0
1110032F04Rik	0	0	0	0	0	0
1110034A24Rik	11.5312	11.4194	11.4335	11.4008	11.4736	11.36
1110034B05Rik	10.4958	10.2821	10.3456	10.2565	10.2783	10.07
1110034G24Rik	8.34939	8.44264	8.38511	8.28647	8.36664	8.25634
1110035H17Rik	4.20071	4.43835	3.38511	3.19477	3.65345	3.93441
1110035M17Rik	2.76014	2.36797	1.51065	1.87285	0	1.81893
1110036E04Rik	0.952782	2.04604	2.24761	1.87285	2.27494	1.81893
1110037F02Rik	12.7672	12.7393	12.6966	12.6876	12.6877	12.6699
1110038B12Rik	11.6739	11.8196	11.7641	11.6571	11.7016	11.7041
1110038D17Rik	10.3354	10.3837	10.4075	10.3271	10.356	10.4531
1110038F14Rik	11.5083	11.5029	11.539	11.4217	11.3772	11.4219
1110046J04Rik	0	0	0	0	0	0
1110049F12Rik	12.2069	12.1188	12.1485	12.142	12.2227	12.1691
1110050K14Rik	5.12271	4.5696	5.01315	4.82704	5.12293	4.32143
1110051M20Rik	11.638	11.5622	11.6231	11.4616	11.5105	11.5343
1110054M08Rik	0	0	0	0	0	0
1110054O05Rik	11.9311	11.8686	11.8983	12.0283	11.9906	11.8957
1110057K04Rik	11.43	11.3719	11.4004	11.2721	11.3835	11.3399
1110057P08Rik	0	0	0	0	0	0
1110058L19Rik	10.627	10.6348	10.3994	10.6227	10.5942	10.5182
1110059E24Rik	14.8344	14.6137	14.6307	14.6601	14.6303	14.4952
1110059G10Rik	10.19	10.0531	10.0856	10.2359	10.1914	10.1588
1110059M19Rik	0	0	0	0	0	0
1110065P20Rik	8.97515	9.0877	9.06267	8.75854	8.84175	8.96529
1110067D22Rik	12.1342	12.0548	12.0944	12.0947	12.1335	11.9984
1190002H23Rik	8.39573	8.12285	8.30506	7.97088	7.80476	7.94133
1190002N15Rik	8.88056	8.71492	8.77743	8.85298	8.77637	8.50076
1190003J15Rik	0	0	0	0	0	0.233971
1190005F20Rik	11.4929	11.5314	11.5106	11.4963	11.4868	11.464
1190005I06Rik	7.40399	7.51364	7.35195	7.27372	7.29286	7.46279
1190007F08Rik	8.20545	8.11213	8.22946	8.12551	8.46871	8.25078
1190007I07Rik	10.2497	10.1202	10.2018	10.1255	10.1938	10.1736
1200007C13Rik	0	0	0	0	0	0
1200009I06Rik	2.53774	1.631	2.92568	2.87285	2.76036	3.23397
1200011I18Rik	11.7758	11.5891	11.6772	11.714	11.6924	11.5899
1200011M11Rik	12.4618	12.452	12.5367	12.5726	12.625	12.6308
1200014J11Rik	11.9776	11.9344	11.9387	11.9722	11.9892	11.9392
1200016B10Rik	11.8982	11.8686	11.8813	11.9237	11.8734	11.8311
1300001I01Rik	14.1387	14.2384	14.2403	14.0519	14.0942	14.191
1300002E11Rik	10.0216	10.1282	10.083	10.1455	10.1304	10.0795
1300002K09Rik	2.95278	3.50547	3.38511	1.87285	3.27494	2.5559
1300010F03Rik	12.2388	12.2352	12.2485	12.162	12.1524	12.1603
1300014I06Rik	0.952782	0	0	0	0	0.233971
1300015D01Rik	0	0.0460373	0	0	0	0
1300017J02Rik	6.29263	6.06841	6.43348	6.73083	6.3624	6.75753
1300018I17Rik	9.35153	9.50956	9.44728	9.40423	9.50568	9.58491
1300018J18Rik	10.2301	10.2034	10.1936	10.116	10.0874	10.1823
1500001M20Rik	12.2623	12.1404	12.1936	11.9689	11.9406	11.9926
1500002C15Rik	2.53774	2.04604	1.51065	3.33228	0.953007	2.5559
1500002F19Rik	1.53774	0.0460373	1.51065	1.45781	1.53797	2.23397
1500002O10Rik	5.27471	4.85339	4.87988	5.0823	5.47657	4.62629
1500002O20Rik	11.3983	11.4432	11.5031	11.3353	11.4282	11.5171
1500003O03Rik	12.5429	12.4575	12.5146	12.4623	12.5264	12.5054
1500009C09Rik	0	0	0	0.872845	0	0.233971
1500009L16Rik	9.88942	9.6935	9.76489	9.74167	9.81564	9.7378
1500010J02Rik	12.3123	12.4281	12.3943	12.2263	12.2393	12.3674
1500011B03Rik	9.2428	9.06006	9.12781	8.90627	8.87485	8.95165
1500011H22Rik	10.3332	10.0573	10.2633	9.93624	10.0874	9.92047
1500011K16Rik	10.6584	10.7456	10.7991	10.4474	10.6005	10.7437
1500012F01Rik	11.5944	11.7347	11.6676	11.7925	11.8067	11.7957
1500012K07Rik	0	0	0	0	0	0
1500015O10Rik	3.76014	3.85339	4.56954	3.6802	4.53797	3.5559
1500016L03Rik	0	1.631	0.925683	1.87285	1.95301	0.233971
1500017E21Rik	3.85967	3.95293	4.09561	3.87285	3.95301	4.4039
1500026H17Rik	3.65322	2.85339	3.83257	3.57328	3.95301	3.23397
1500031L02Rik	9.46453	9.3175	9.35195	9.43127	9.52665	9.53089
1500032L24Rik	12.3619	12.3075	12.3132	12.204	12.2937	12.2476
1500035N22Rik	0.952782	0	0	0.872845	0	0
1520401A03Rik	3.95278	4.80092	5.05497	4.39641	4.70789	4.5559
1520402A15Rik	8.42852	8.53789	8.55868	8.68342	8.75067	8.63058
1600002D24Rik	0	0.0460373	0	0.872845	1.53797	0
1600002H07Rik	10.4446	10.4276	10.4658	10.3506	10.4186	10.4771
1600002K03Rik	9.15735	9.15978	9.16647	9.18799	9.2151	9.07946
1600010F14Rik	0	0.0460373	0	0.872845	0	2.23397
1600012F09Rik	11.6781	11.5837	11.5937	11.5776	11.5538	11.499
1600012H06Rik	10.0121	9.99002	10.0184	10.0956	10.0563	10.0637
1600012P17Rik	0	0	0	0	0	0
1600014C10Rik	10.4173	10.2284	10.2887	10.297	10.3528	10.2312
1600014K23Rik	0	0	0	0	0	0
1600015I10Rik	0	0	0	0	0	0
1600016N20Rik	7.17195	7.69709	7.67388	7.85013	7.7012	7.8413
1600020E01Rik	9.61278	9.91948	9.84007	9.85156	9.8793	9.95507
1600021P15Rik	0	0	0	0	0	0.233971
1600025M17Rik	0	0	0	0	0	0
1600027N09Rik	11.2859	11.2616	11.2655	11.2822	11.3215	11.3241
1600029D21Rik	7.21017	6.7875	7.27441	7.14897	7.24763	6.94822
1600029I14Rik	0	0.0460373	0.925683	0	1.53797	1.81893
1600029O15Rik	2.76014	2.36797	2.92568	2.6802	2.95301	3.23397
1700001C02Rik	0	0	0	0	0	0
1700001C19Rik	8.27019	8.17016	8.33082	8.11125	8.38764	8.32673
1700001F09Rik	0	0	0	0	0	0
1700001G01Rik	0	0	0	0	0	0
1700001G11Rik	5.08206	4.80092	5.13514	4.77974	5.56772	4.5559
1700001G17Rik	6.3451	6.15456	5.80833	6.00213	5.81099	6.11661
1700001J04Rik	0	0	0	0	0	0
1700001J11Rik	5.99718	6.52177	6.26553	6.33228	6.44486	6.51937
1700001K19Rik	4.47634	5.21596	5.13514	4.45781	4.81099	4.87783
1700001L05Rik	6.29263	6.64595	6.56954	6.15825	5.93029	6.50076
1700001L19Rik	1.95278	3.04604	0.925683	2.19477	0.953007	2.5559
1700001O22Rik	9.885	10.0404	10.1106	9.81829	9.91156	10.0316
1700001P01Rik	6.88352	6.7875	7.0025	6.92813	7.0191	6.84868
1700003D09Rik	0.952782	0	0	0	0.953007	1.23397
1700003E16Rik	3.76014	3.95293	4.51065	4.62773	4.59686	4.5559
1700003E24Rik	0	0	0	0	0	0
1700003F12Rik	4.41221	5.40359	5.41754	4.77974	4.8599	5.27837
1700003F17Rik	0	0	0	0	0	0
1700003G13Rik	0	0	0	0	0	0
1700003G18Rik	4.12271	4.21596	4.87988	4.04277	4.59686	4.14086
1700003H04Rik	0	0	0	0	0	0
1700003M02Rik	2.27471	1.631	0	1.87285	0	0.233971
1700003M07Rik	1.95278	2.36797	0	0.872845	0.953007	1.23397
1700006A11Rik	0	0	0	0	0	0
1700006D18Rik	0	0	0	0	0	0
1700006E09Rik	0	2.36797	0	1.45781	2.27494	0.233971
1700006J14Rik	5.93006	5.92868	5.87988	5.93893	5.65345	5.62629
1700006P19Rik	6.44463	6.68989	6.68057	7.04277	6.93029	6.64336
1700007B14Rik	0	0	0	0	0	0
1700007G11Rik	0	0	0	0	0	0
1700007I08Rik	4.90698	5.40359	5.99177	5.19477	4.34532	5.81893
1700007J10Rik	5.85967	5.5696	5.48027	5.62773	5.44486	5.81893
1700007K09Rik	3.65322	4.21596	2.92568	2.87285	3.41244	3.04133
1700007K13Rik	4.59664	4.74648	4.17361	4.04277	4.53797	4.23397
1700007L15Rik	9.90698	9.72728	9.78366	9.6542	9.74742	9.72783
1700007M16Rik	0	0	0	0	0	0
1700007P06Rik	0	0	0	0	0	0
1700008A04Rik	0	0	0	0	0	0
1700008F21Rik	11.3515	11.4983	11.423	11.1437	11.0945	11.122
1700008I05Rik	7.63928	7.43835	7.49554	7.80358	7.58236	7.6686
1700008O03Rik	5.6807	5.71846	5.6536	5.96031	5.44486	5.81893
1700008P02Rik	0	0	0	0	0	0
1700008P20Rik	0	0	0	0	0	0
1700009N14Rik	0	0	0	0	0	0
1700009P17Rik	7.55269	7.61589	7.69387	7.66726	7.56034	7.4819
1700010B08Rik	0	0	0	0	0	0.233971
1700010D01Rik	0	0	0	0	0	0
1700010H22Rik	0	0	0	0	0	0
1700010I14Rik	7.06131	6.87893	6.89147	6.93893	7.07195	6.83388
1700010K10Rik	3.95278	3.36797	2.92568	3.33228	3.41244	3.04133
1700010K23Rik	0	0	0	0	0	0
1700010K24Rik	1.53774	0	0	0	1.53797	0.233971
1700010L04Rik	0	0	0	0	0	0
1700010M22Rik	0	0	0	0	0	0
1700011A15Rik	0	0.0460373	0	0	0	0
1700011E24Rik	1.95278	2.631	0	1.87285	0	2.5559
1700011F03Rik	1.53774	1.04604	0	0	0	0.233971
1700011F14Rik	0	2.36797	0.925683	1.45781	0.953007	0
1700011H14Rik	2.53774	2.04604	0.925683	2.45781	0.953007	0.233971
1700011I03Rik	4.90698	4.21596	4.97008	4.91724	4.95301	4.32143
1700011J10Rik	6.72097	6.95293	6.92568	7.09201	7.38764	7.26739
1700011L22Rik	0	0	0	0	0	0
1700011M02Rik	0	0	0	0	0	0
1700012A03Rik	0	0	0	0	0	0
1700012A16Rik	4.65322	4.90402	4.92568	5.00213	4.8599	4.6934
1700012B07Rik	9.66359	9.39255	9.49174	9.52927	9.54546	9.58048
1700012B09Rik	0	0	0	0	0	0
1700012B15Rik	9.92289	9.78075	9.81138	9.87425	9.84327	9.97375
1700012C08Rik	0	0	0	0	0	0
1700012C14Rik	0	0	0	0	0	0.233971
1700012L04Rik	2.76014	2.85339	3.09561	1.87285	2.76036	2.23397
1700012P22Rik	0	0	0	0	0	0
1700013D24Rik	0	0.0460373	0	0	0	0
1700013F07Rik	5.08206	4.90402	5.92568	5.33228	5.27494	4.98886
1700013G23Rik	5.41221	6.09043	5.75857	5.33228	4.95301	5.62629
1700013G24Rik	0	0	0	0	0	0
1700013H16Rik	0	0	0	0	0	0
1700013N06Rik	0	0	0	0	0	0
1700013N18Rik	0	2.36797	0	0	0	1.23397
1700014D04Rik	3.27471	2.85339	2.92568	2.87285	2.53797	2.23397
1700014N06Rik	0	0	0	0	0	0
1700015E13Rik	1.53774	1.631	0	3.33228	0	1.23397
1700015F17Rik	0	0	0	0	0	0
1700015O11Rik	0	1.04604	0.925683	0	0	0.233971
1700016C15Rik	0.952782	0	0.925683	1.45781	0	0.233971
1700016D06Rik	0.952782	0	0	2.19477	0.953007	0
1700016G14Rik	3.53774	3.36797	3.38511	3.33228	2.53797	4.23397
1700016H13Rik	0	1.631	2.24761	0	0.953007	0
1700016K19Rik	4.90698	4.5696	4.62612	4.33228	4.8599	4.5559
1700016M24Rik	0	0	0	0	0	0
1700016P03Rik	2.27471	1.04604	0.925683	2.87285	2.27494	1.23397
1700017B05Rik	14.3566	14.4124	14.4777	14.6905	14.7655	14.8628
1700017D01Rik	0	0	0	0	0	0
1700017G19Rik	1.53774	1.04604	0	0.872845	0.953007	0
1700017J07Rik	1.95278	2.04604	0	2.19477	0	1.81893
1700017N19Rik	0	0	0	0	0	0
1700018A04Rik	3.65322	5.17532	4.83257	5.00213	5.20093	4.6934
1700018A14Rik	0	0	0	0	0	0
1700018B08Rik	6.66703	6.80092	6.77117	6.70574	6.87187	6.77313
1700018B24Rik	0	0	0	0	0	0
1700018C11Rik	0.952782	1.631	2.51065	3.33228	2.53797	0.233971
1700018F24Rik	0	0	0	0	0	0
1700018L24Rik	0.952782	1.631	1.92568	1.45781	0	0.233971
1700018M17Rik	0.952782	1.631	0.925683	1.45781	0.953007	0
1700019A02Rik	1.53774	2.04604	1.92568	1.45781	0.953007	0.233971
1700019B03Rik	3.53774	3.36797	3.38511	3.19477	1.95301	4.5559
1700019B21Rik	0	1.04604	0	0	0	0.233971
1700019D03Rik	8.80765	8.73952	8.58032	8.80948	8.90429	8.77313
1700019E08Rik	0	0	0	0	0	0
1700019E19Rik	0	0.0460373	0.925683	0	0	0.233971
1700019G06Rik	0	0	0	0	0	0
1700019G17Rik	9.85516	9.85982	9.9001	9.96163	9.9933	9.97206
1700019G24Rik	0	0	0	0	0	0
1700019L03Rik	6.93006	6.68989	6.8205	7.09201	7.07195	7.09195
1700019M22Rik	0	0	0	0	0	0
1700019N12Rik	5.04024	5.09043	4.83257	4.73083	4.59686	4.87783
1700019N19Rik	0.952782	1.04604	0	1.87285	0	0
1700019O17Rik	0	0	0	0	0	0.233971
1700020A23Rik	3.76014	4.43835	3.92568	3.87285	3.41244	3.23397
1700020C07Rik	2.27471	2.04604	1.51065	2.45781	0	2.5559
1700020I14Rik	12.729	12.7067	12.6667	12.876	12.9034	12.7371
1700020L24Rik	3.12271	0.0460373	3.62612	3.04277	2.27494	2.23397
1700020N01Rik	0	0	0	0	0	0.233971
1700020N15Rik	0	0	0	0	0	0
1700020O03Rik	9.16467	9.04322	9.1569	9.0602	9.30615	9.3425
1700021A07Rik	0	0	0	0	0	0
1700021C14Rik	6.08206	5.87893	6.30072	5.96031	5.59686	5.6934
1700021F05Rik	11.312	11.1971	11.2192	11.0853	11.1254	11.0055
1700021F07Rik	0	0	0	0	0	0
1700021J08Rik	1.53774	0	0.925683	1.87285	2.27494	0.233971
1700021K19Rik	11.5821	11.614	11.6793	11.6059	11.6356	11.7138
1700021L23Rik	0	0	0	0	0	0
1700021N21Rik	0	1.04604	0	0	0	0
1700021O21Rik	0	0	0	0	0	0
1700022A21Rik	0	0	0	0	0	0
1700022I11Rik	2.76014	3.85339	2.51065	2.6802	1.53797	1.23397
1700022K14Rik	2.95278	3.04604	2.92568	2.45781	2.95301	3.23397
1700022N22Rik	6.96401	6.66075	6.75857	6.5167	6.7859	6.7097
1700022P22Rik	1.95278	3.631	2.51065	0.872845	2.95301	2.23397
1700023A16Rik	2.53774	0.0460373	0	0.872845	2.27494	1.23397
1700023C21Rik	0	0	0	0	0	0
1700023E05Rik	2.27471	1.04604	1.51065	0	0.953007	0
1700023F06Rik	0.952782	0.0460373	1.51065	0	1.53797	0
1700023H06Rik	2.76014	2.04604	0.925683	0.872845	0.953007	1.23397
1700023L04Rik	1.53774	2.36797	3.24761	3.04277	3.12293	2.81893
1700024B05Rik	2.53774	2.36797	3.09561	2.6802	3.12293	2.5559
1700024G13Rik	2.53774	2.631	3.62612	3.19477	2.76036	1.81893
1700024J04Rik	7.08206	7.61589	7.70047	7.64763	7.31056	7.36325
1700024N20Rik	2.76014	2.04604	2.24761	0.872845	2.95301	3.5559
1700024P03Rik	0	0.0460373	0	1.45781	1.53797	1.23397
1700024P04Rik	0	0	0	0	0	0
1700024P16Rik	0	0	0	0	0	0
1700025C18Rik	0	0	0	0	0	0
1700025D23Rik	0	0	0	0	0	0
1700025E21Rik	4.70767	4.36797	5.05497	4.6802	4.8599	5.18817
1700025F22Rik	0	0	0	0	0	0
1700025G04Rik	10.765	10.5647	10.6722	10.3707	10.4237	10.3267
1700025K23Rik	8.05607	7.92255	7.97553	7.92269	7.81719	7.76535
1700025N21Rik	0	0	0	0	0	0
1700025O08Rik	0	0	0	0	0	0
1700026D08Rik	0	0	0.925683	0	0	0
1700026D11Rik	3.53774	3.50547	2.24761	3.19477	2.76036	3.4039
1700026J04Rik	0	0.0460373	0.925683	0	0	0.233971
1700026J12Rik	0	0	0	0	0	0
1700026J14Rik	1.95278	2.85339	0.925683	0	2.27494	1.81893
1700026L06Rik	3.65322	2.36797	3.92568	3.87285	3.53797	3.5559
1700027A07Rik	2.27471	3.50547	3.38511	3.33228	3.95301	3.5559
1700027A23Rik	8.53021	8.63475	8.46484	8.67051	8.67068	8.63911
1700027D21Rik	4.41221	3.74648	4.01315	3.45781	3.41244	4.04133
1700028E10Rik	0	1.04604	2.24761	1.45781	0	1.23397
1700028I16Rik	6.08206	5.71846	6.13514	5.62773	5.73437	5.84868
1700028J19Rik	5.08206	5.00023	5.09561	5.15825	4.65345	5.27837
1700028K03Rik	3.85967	4.29396	4.318	4.19477	4.12293	3.23397
1700028N14Rik	1.95278	0.0460373	0.925683	0.872845	0	1.23397
1700028P14Rik	0	0	0	0	0	0
1700028P15Rik	0	0	0	0	0	0
1700029F09Rik	12.2679	12.1152	12.0997	12.0583	12.1204	11.9538
1700029F12Rik	0	0.0460373	0	0	0	0
1700029G01Rik	4.76014	4.29396	4.09561	4.26516	4.47657	4.62629
1700029H14Rik	0	1.631	1.51065	3.19477	0	1.81893
1700029I01Rik	5.31033	4.85339	5.44925	5.19477	5.59686	4.93441
1700029I15Rik	5.41221	5.68989	5.62612	5.5167	5.65345	5.78856
1700029J07Rik	7.71433	8.20086	7.95359	8.10646	8.27494	8.21125
1700029J11Rik	1.95278	4.29396	4.01315	4.12077	2.95301	3.23397
1700029M20Rik	6.37905	6.55383	6.46484	6.39641	6.61122	6.4819
1700029P11Rik	1.53774	0.0460373	0.925683	0	0	0.233971
1700030A11Rik	0	0	0	0	0	0
1700030C10Rik	0	0	0	0	0	0.233971
1700030C12Rik	0.952782	0.0460373	0	1.45781	0	1.23397
1700030C14Rik	0	0	0	0	0	0
1700030F18Rik	2.76014	1.631	2.24761	2.45781	2.27494	2.5559
1700030J22Rik	3.95278	4.36797	4.318	4.77974	4.81099	5.09195
1700030K09Rik	10.3365	10.3914	10.4014	10.3033	10.2442	10.3901
1700031A10Rik	0	0	0	0	0	0.233971
1700031F05Rik	0	0	0	0	0	1.23397
1700031F10Rik	0	0	0	0	0	0
1700034E13Rik	0	0	0	0	0	0
1700034F02Rik	6.47634	6.42108	6.54039	6.71834	6.27494	6.87783
1700034H14Rik	11.8854	11.7114	11.8056	11.8256	11.8834	11.7148
1700034H15Rik	7.00806	7.60828	7.39329	7.25655	6.98643	7.19976
1700034I23Rik	0	0	0	0	0	0.233971
1700034J04Rik	0	0	0	0	0	0
1700034J05Rik	7.64627	7.71137	7.8205	7.78573	7.42874	7.65182
1700034O15Rik	0	0	0	0	0	0
1700034P13Rik	7.3451	7.48067	7.61218	7.5802	7.29286	7.22266
1700036A12Rik	0	0.0460373	1.51065	0	0	0
1700036O09Rik	0	0	0	0	0	0
1700037C06Rik	0	0	0	0	0	0
1700037C18Rik	9.45063	9.40579	9.41352	9.38262	9.41653	9.46279
1700037F24Rik	0	0	0	0	0	0
1700037H04Rik	11.2242	11.1624	11.1527	10.9104	10.9892	11.0526
1700039E15Rik	0.952782	2.04604	1.92568	3.19477	1.95301	2.23397
1700039E22Rik	0	0	0	0	0	0
1700039M10Rik	1.95278	1.04604	1.92568	2.6802	2.27494	1.23397
1700040D17Rik	0	0	0	0	0	0
1700040I03Rik	10.716	10.5745	10.5999	10.4322	10.397	10.4446
1700040L02Rik	7.79827	7.84045	7.74586	7.6542	7.88965	7.70158
1700040N02Rik	0	0	0	0	0.953007	0.233971
1700041G16Rik	2.27471	1.631	0	1.45781	1.95301	2.81893
1700041M05Rik	0	0	0	0	0	0
1700042B14Rik	1.53774	1.04604	1.92568	0.872845	0.953007	1.23397
1700042G07Rik	0	0	0	0	0	0
1700042G15Rik	0	0	0	0	0	0
1700042O10Rik	1.95278	1.631	0	1.87285	0	0.233971
1700045H11Rik	0	0	0	0	0	0
1700045I11Rik	0	0	0	0	0	0
1700045I19Rik	0	0	0	0	0	0
1700046C09Rik	0	0	0	0	0	0
1700047A11Rik	0	0	0.925683	0	0	1.23397
1700047F07Rik	0	0	0	0	0	0
1700047G07Rik	4.85967	4.04604	3.73304	4.39641	4.34532	4.62629
1700047I17Rik2	0	0	0	0	0	0
1700047K16Rik	4.53774	5.04604	4.68057	4.77974	5.08229	4.81893
1700048O20Rik	6.39573	6.64595	6.44925	6.66726	6.77319	6.66024
1700049E15Rik	0	0	0	0	0	0
1700049E17Rik1	0	0	0	0	0	0
1700049E17Rik2	0	0	0	0	0	0
1700049G17Rik	9.5415	9.68989	9.67555	9.88687	9.78431	9.72783
1700049J03Rik	0	2.04604	2.51065	3.33228	1.53797	1.23397
1700049L16Rik	0	0	0	0	0	0
1700051A21Rik	0	0	0	0	0	0
1700052N19Rik	11.7006	11.6183	11.5968	11.5058	11.5483	11.4275
1700054M17Rik	2.53774	2.04604	2.51065	0	2.76036	1.81893
1700054N08Rik	9.74394	9.62158	9.61568	9.66075	9.59867	9.59372
1700054O13Rik	0	0	0	0	0	0
1700054O19Rik	3.85967	3.50547	3.51065	3.57328	3.8599	3.93441
1700055C04Rik	0	0	0	0	0	0
1700055D18Rik	4.81076	5.631	5.48027	5.77974	5.27494	5.04133
1700055N04Rik	0	1.04604	2.24761	0.872845	0	0.233971
1700056E22Rik	3.85967	3.74648	4.24761	4.04277	4.20093	3.93441
1700056N10Rik	4.20071	4.1335	3.73304	4.39641	2.53797	3.81893
1700057G04Rik	1.53774	0	0.925683	1.87285	1.53797	0.233971
1700057H15Rik	0	0	0	0	0	0
1700057H21Rik	0	0	0	0	0	0
1700057K13Rik	5.08206	4.85339	4.318	5.91724	5.5076	5.66024
1700058G18Rik	0	0	0	0	0	0
1700058P15Rik	4.27471	4.95293	4.78366	5.15825	4.27494	5.36325
1700060C16Rik	0	0	0	0	0	0
1700060C20Rik	0	0.0460373	0	0	0	0
1700060J05Rik	3.95278	4.36797	4.38511	4.5167	4.20093	4.04133
1700061E18Rik	0	0	0	0	0	0
1700061F12Rik	0	0.0460373	0	0	1.53797	0
1700061G19Rik	5.44463	5.50547	5.38511	5.5167	5.12293	4.87783
1700061H18Rik	0	0	0	0	0	0
1700061I17Rik	0	0	0	0	0	0
1700061J05Rik	0	0	0	0	0	0
1700061J23Rik	0	0	0	0	0	0
1700062I23Rik	0.952782	0	0	0	0	0.233971
1700063H04Rik	0	0	0	0	0	0.233971
1700064E03Rik	3.95278	4.50547	4.17361	4.5167	4.70789	3.81893
1700064H15Rik	0	1.04604	0.925683	0.872845	1.95301	0.233971
1700065D16Rik	0	0	1.92568	0.872845	0	0.233971
1700065I17Rik	0.952782	0	0	1.87285	0.953007	1.23397
1700066B19Rik	6.29263	6.631	6.21109	6.6802	6.37927	6.6934
1700066J03Rik	0	0	0.925683	0	0	0
1700066J24Rik	0	0.0460373	0	0	0	0
1700066M21Rik	10.1598	10.104	9.98503	10.1617	10.1091	9.96529
1700066O22Rik	0	0	0	0	0	0
1700067G03Rik	0	0.0460373	0	0.872845	0	0
1700067K01Rik	4.99718	5.40359	5.17361	5.00213	4.95301	5.18817
1700067P10Rik	0	0.0460373	0	0.872845	0	0
1700069B07Rik	5.6807	5.50547	5.80833	5.80358	5.56772	5.84868
1700069L16Rik	0	0	0	0	0	0
1700071G01Rik	0	0	0	0	0	0
1700071K01Rik	0	0	0	0	0	0
1700071M16Rik	0	0	0	0	0	0
1700072E05Rik	0	0.0460373	0	0	0	0
1700073E17Rik	5.16224	4.80092	5.09561	5.12077	5.27494	4.81893
1700074P13Rik	0	0	0	0	0	0
1700080E11Rik	0	2.04604	0.925683	0.872845	0	2.23397
1700080G11Rik	0	0	0	0	0	0
1700080N15Rik	0	0	0	0	0	0
1700080O16Rik	0	0	0	0	0	0
1700081H22Rik	0	0	0	0	0	0
1700081L11Rik	12.7924	12.7955	12.802	12.9078	12.9154	12.9296
1700082M22Rik	4.47634	5.00023	4.92568	4.77974	4.53797	4.81893
1700084C01Rik	0.952782	0	0	0	0	0
1700084C06Rik	3.85967	4.50547	3.62612	5.12077	3.53797	4.6934
1700084E18Rik	4.41221	4.631	4.318	4.19477	3.8599	3.6934
1700084J12Rik	0	0.0460373	0	0	0	0
1700084M14Rik	0	0	0	0	0	0
1700085B03Rik	0	0	0	0	0	0
1700086D15Rik	0	0	0	0	0	0
1700086L19Rik	0	0	0	0	0	0
1700086O06Rik	8.92145	8.6935	8.86232	8.72771	8.8599	8.777
1700086P04Rik	7.47634	7.19578	7.27441	7.06267	7.04047	6.84868
1700087M22Rik	0	0	0	0	0	0.233971
1700088E04Rik	1.53774	2.85339	2.51065	2.45781	2.27494	0.233971
1700090G07Rik	0	0	0	0	0	0
1700091E21Rik	1.95278	2.04604	1.92568	3.19477	1.53797	2.81893
1700091H14Rik	0	0	0	0	0	0
1700092C02Rik	0	0	0	0	0	0
1700092C10Rik	0	0	0	0	0	0.233971
1700092C17Rik	0	0.0460373	0	0	0	0
1700092E19Rik	0	0	0	0	0	0
1700092K14Rik	0	0	0	0	0	0
1700092M07Rik	4.99718	5.17532	4.83257	5.0823	4.81099	5.51937
1700093J21Rik	0	0.0460373	0	0	0	1.81893
1700093K21Rik	3.12271	3.631	3.09561	3.33228	2.27494	1.81893
1700094C10Rik	0	0	0	0	0	0
1700094D03Rik	7.21017	7.54588	7.4095	7.48018	7.44486	7.52859
1700095A21Rik	0	0	0	0	0	0
1700095B22Rik	0	0	0	0	0	0
1700095J03Rik	0	0	0	0	0	0
1700095J07Rik	0.952782	0.0460373	0	0	1.95301	0.233971
1700095J12Rik	0	0	0	1.45781	0	0
1700099I09Rik	0	1.04604	0	0.872845	0	0
1700101E01Rik	6.59664	6.27486	6.66715	6.12077	6.29286	6.50076
1700101G07Rik	0	0	0	0	0	0
1700101I11Rik	5.27471	4.5696	4.17361	4.62773	3.76036	4.32143
1700101I19Rik	0	0	0	0	0	0
1700102P08Rik	4.95278	4.85339	4.62612	5.00213	4.20093	4.75753
1700104A03Rik	0	0	0	0	0	0
1700104B16Rik	0	0	0	0	0	0
1700106J16Rik	0	0	1.51065	0.872845	0	0.233971
1700106N22Rik	8.52264	8.37695	8.47643	8.45027	8.33671	8.2396
1700108M19Rik	0	0	0	0	0	0
1700108N11Rik	0	0	0	0	0	0
1700109F18Rik	7.32782	6.9164	7.13514	7.03272	6.9974	7.332
1700109G15Rik	0	0	0	0	0	0
1700109H08Rik	4.27471	4.1335	4.38511	4.33228	4.04047	4.81893
1700109K24Rik	3.76014	3.36797	3.62612	3.57328	3.12293	1.81893
1700110I01Rik	4.12271	3.95293	4.73304	4.39641	3.95301	4.14086
1700110K17Rik	2.53774	2.36797	2.73304	2.87285	1.95301	2.5559
1700110M21Rik	0	0	0	0	0	0
1700111E14Rik	0	0	0	0	0	0
1700112D23Rik	0	1.04604	0	0	0	0
1700112E06Rik	8.5415	8.21094	8.34354	8.47647	8.48439	8.51474
1700112J05Rik	0	2.36797	1.92568	2.87285	0	1.81893
1700112J16Rik	6.50737	6.36797	6.35195	6.31579	6.62543	6.21125
1700112K13Rik	0	0	0	0	0	0
1700112M01Rik	0	0	0	0	0	0
1700113A16Rik	6.87165	6.66075	6.7201	6.76766	6.91879	6.84868
1700113H08Rik	0	0	0	0	0	0
1700116B05Rik	1.53774	0	0	0.872845	0	0.233971
1700119I11Rik	0	0	0	0	0	0
1700120B22Rik	0	2.04604	1.92568	1.45781	2.53797	0.233971
1700120E14Rik	0	0	0	0	0	0
1700120G11Rik	0	0	0	0	0	0
1700120O09Rik	0	0	0	0	0	0
1700121C08Rik	0	0	0	0	0	0
1700121F15Rik	3.53774	4.68989	3.92568	3.96031	4.41244	4.4819
1700121N20Rik	0	0	0	0	0	0
1700122E12Rik	4.59664	4.1335	4.83257	4.62773	4.9072	4.81893
1700123I01Rik	1.95278	1.04604	1.92568	0.872845	2.53797	0
1700123K08Rik	0	0	0	0	0	0.233971
1700123L14Rik	0	0	0	0	0	0
1700123M08Rik	6.20071	6.25549	5.68057	6.10166	6.08229	6.27837
1700123O12Rik	0	0	0	0	0	0
1700123O20Rik	11.3547	11.199	11.2622	11.2479	11.2822	11.2831
1700125D06Rik	1.53774	1.04604	0.925683	2.45781	1.53797	1.81893
1700125G02Rik	0	0	0	0	0	0
1700125G22Rik	1.53774	2.631	0.925683	0	0	1.23397
1700125H03Rik	0	0	0	0	0	0
1700125H20Rik	3.65322	2.36797	1.92568	2.45781	2.27494	2.5559
1700128E19Rik	0	0	0	0	0	0
1700128F08Rik	2.53774	2.631	2.92568	2.87285	2.53797	0.233971
1700129C05Rik	4.04024	3.85339	3.62612	3.45781	3.8599	3.6934
1810006K21Rik	12.8274	12.6939	12.7124	12.694	12.7202	12.7326
1810007I06Rik	0	0	0	0	0	0
1810008A18Rik	11.2336	11.1242	11.26	11.1344	11.1211	11.2048
1810008B01Rik	0	1.04604	0.925683	0	0	0.233971
1810009A15Rik	13.2028	13.0736	13.1298	12.8089	12.8837	12.9778
1810009J06Rik	0	0	0	0	0	0
1810009N23Rik	0.952782	0	0	1.45781	0	0.233971
1810010H24Rik	5.47634	5.04604	5.13514	5.29911	5.12293	5.18817
1810010K12Rik	0	0	0	0	0	0
1810011H11Rik	1.53774	1.631	0.925683	0	1.53797	1.23397
1810011O10Rik	10.3026	10.3992	10.354	9.70732	9.59325	9.60248
1810012K08Rik	5.27471	6.11213	6.11551	5.96031	6.16246	5.75753
1810012P15Rik	11.0189	11.2622	11.137	11.1338	11.0752	11.1356
1810013D10Rik	10.7849	10.7105	10.7562	10.7191	10.7803	10.7437
1810013D15Rik	1.95278	1.04604	2.51065	0	0	3.04133
1810013L24Rik	11.7259	11.6296	11.6179	11.7156	11.7146	11.6391
1810014B01Rik	9.23123	9.22096	9.34354	9.0602	9.18663	9.11661
1810014F10Rik	4.20071	4.1335	3.83257	3.33228	4.20093	4.4039
1810019D21Rik	3.27471	1.04604	1.51065	2.6802	1.95301	3.04133
1810019J16Rik	4.53774	4.80092	5.01315	5.60077	5.12293	4.6934
1810019N24Rik	1.95278	0.0460373	1.51065	2.45781	2.27494	2.5559
1810020D17Rik	9.91423	9.86781	9.71847	9.76159	9.78431	9.71779
1810020O05Rik	3.53774	3.74648	3.92568	3.33228	3.95301	4.23397
1810021B22Rik	7.58214	7.50547	7.76489	7.34858	7.60406	7.60029
1810022K09Rik	11.4856	11.3075	11.4668	11.4465	11.545	11.4324
1810024B03Rik	5.27471	5.43835	5.17361	5.2304	4.65345	5.18817
1810026J23Rik	11.8675	11.8413	11.8003	11.9042	11.9112	11.8877
1810027O10Rik	12.0811	11.9604	11.8846	11.8483	11.8471	11.9073
1810029B16Rik	11.8668	11.8175	11.7984	11.683	11.7033	11.6965
1810030J14Rik	0	0	0	0	0	0
1810030N24Rik	10.0872	9.88524	9.80833	9.92405	9.936	9.73182
1810030O07Rik	12.3529	12.2411	12.2297	12.3129	12.3469	12.279
1810031K17Rik	12.5286	12.5982	12.6253	12.4976	12.533	12.5654
1810032O08Rik	10.0376	10.2494	10.0792	10.0896	10.1242	10.2354
1810033B17Rik	2.27471	3.36797	1.92568	0.872845	0.953007	0.233971
1810034E14Rik	0	3.04604	2.24761	1.87285	1.53797	1.23397
1810035I16Rik	0	0	0	0	0	0
1810035L17Rik	10.0336	9.9753	10.0065	9.89521	9.87782	9.86878
1810037I17Rik	11.9468	11.8852	11.9165	11.6419	11.736	11.7756
1810041L15Rik	0	0	0	1.45781	0	0.233971
1810043G02Rik	9.60204	9.5696	9.52187	9.36069	9.43481	9.4039
1810043H04Rik	11.3638	11.2815	11.2755	11.0111	11.0829	11.1691
1810046J19Rik	10.8679	10.7782	10.8235	10.5879	10.7187	10.7298
1810046K07Rik	6.94147	7.27486	7.02372	7.55233	6.7985	7.15283
1810048J11Rik	10.7504	10.6441	10.6655	10.7026	10.7154	10.5959
1810049H13Rik	9.8293	9.76714	9.73786	9.64928	9.63951	9.60466
1810055G02Rik	11.3764	11.377	11.4125	11.249	11.299	11.3141
1810058I24Rik	11.9824	11.8821	11.8762	11.791	11.7958	11.8048
1810058N05Rik	6.27471	5.66075	6.19247	5.60077	5.95301	5.6934
1810059C17Rik	3.27471	3.36797	1.51065	3.96031	2.53797	2.5559
1810059H22Rik	3.12271	2.631	2.51065	0.872845	1.53797	2.23397
1810062G17Rik	6.79827	6.89153	6.46484	6.47276	6.66725	6.66024
1810062O18Rik	4.27471	4.95293	4.78366	4.62773	4.41244	4.62629
1810063B05Rik	10.3224	10.2147	10.1006	10.0213	10.1104	10.1528
1810063B07Rik	9.7553	9.70067	9.62439	9.45216	9.62366	9.75557
1810063I02Rik	0.952782	0	0	0	0.953007	1.23397
1810064F22Rik	0	0	0	0	0	0
1810065E05Rik	0	0	0	0	0	0
1810074P20Rik	11.8427	11.7757	11.8037	11.9487	11.8774	11.8765
2010001A14Rik	8.56011	8.51771	8.73304	8.5022	8.44886	8.50076
2010001E11Rik	6.59664	6.80092	6.74586	6.71834	6.55292	6.74177
2010001K21Rik	0	0	0	0	0	0
2010001M06Rik	5.78567	5.92868	5.6536	5.75549	5.70789	5.84868
2010001M09Rik	15.1866	15.0863	15.0898	15.1828	15.239	15.2347
2010002M12Rik	4.04024	4.29396	3.62612	3.87285	3.41244	2.5559
2010002N04Rik	0	1.04604	0	0	0	0
2010003K11Rik	2.27471	4.1335	3.24761	1.87285	3.12293	3.4039
2010003O02Rik	6.27471	6.15456	6.21109	6.19477	6.49217	6.3425
2010005H15Rik	0	0	0	0	0	0
2010007H06Rik	8.98896	9.1907	9.06779	9.30539	9.29286	9.14086
2010011I20Rik	10.0283	9.90091	10.0575	10.2038	10.1866	10.1588
2010012O05Rik	8.60024	8.35892	8.48793	8.47647	8.38764	8.35809
2010012P19Rik	5.50737	5.90402	5.54039	5.60077	5.31056	5.59152
2010013B24Rik	0	1.04604	2.24761	1.45781	1.95301	2.81893
2010015L04Rik	9.52264	9.77396	9.63649	9.93354	9.83106	9.85052
2010015M23Rik	5.16224	5.50547	5.13514	5.33228	5.08229	5.09195
2010016I18Rik	3.27471	3.74648	2.51065	2.87285	2.95301	3.23397
2010106E10Rik	0	0.0460373	0	0	0	0
2010106G01Rik	12.6303	12.5459	12.5939	12.665	12.669	12.5519
2010107E04Rik	13.2583	13.187	13.1683	13.0548	13.1243	12.9949
2010107G12Rik	4.70767	3.95293	3.73304	4.04277	4.47657	5.14086
2010107G23Rik	9.99444	9.9944	10.0446	10.0847	10.0964	10.1691
2010107H07Rik	8.25199	8.28921	8.09059	7.95499	7.9974	7.94133
2010109A12Rik	0	0	0	0.872845	2.53797	0
2010109I03Rik	5.53774	5.66075	5.80833	5.96031	5.7859	5.93441
2010109K11Rik	11.5971	11.5891	11.6472	11.5672	11.5883	11.5066
2010110K18Rik	7.67388	7.88524	7.63993	7.75549	7.49217	7.5559
2010110P09Rik	0	0	0	0	0	0
2010111I01Rik	9.52074	9.66809	9.51065	9.3667	9.37086	9.34771
2010204K13Rik	9.37695	9.23339	9.29201	8.92813	8.93885	8.94478
2010300C02Rik	9.49	9.45331	9.55686	9.04527	9.05892	9.11967
2010300F17Rik	1.53774	1.631	2.73304	1.87285	0.953007	1.81893
2010305A19Rik	10.8131	10.6598	10.6305	10.7049	10.7087	10.7198
2010317E24Rik	12.1466	12.1853	12.0846	11.8879	11.9314	12.0361
2010320O07Rik	0	0	0	0	0	0
2010321M09Rik	13.9624	13.8702	13.8981	13.8418	13.8779	13.8644
2200002D01Rik	2.95278	3.631	3.24761	3.77974	3.41244	3.4039
2200002J24Rik	6.39573	6.27486	6.28324	6.2304	6.52286	6.3425
2200002K05Rik	0	0	0	0	0	0
2210008F06Rik	5.37905	5.8274	6.43348	6.10166	6.06153	5.66024
2210009G21Rik	10.1792	10.1779	10.1795	10.188	10.2476	10.1212
2210010C04Rik	0	0	0	0	0	0
2210010C17Rik	11.5264	11.4931	11.5335	11.8764	11.9481	11.9512
2210011C24Rik	3.27471	2.631	3.62612	3.04277	2.76036	2.5559
2210012G02Rik	11.0148	10.8892	10.9015	10.8629	10.9452	11.0292
2210013O21Rik	0	0	0	0	0	0
2210015D19Rik	10.3354	10.2235	10.2317	10.2928	10.2407	10.2619
2210016F16Rik	2.53774	2.631	2.73304	1.45781	0.953007	2.81893
2210016L21Rik	10.6454	10.6926	10.7209	10.3935	10.4756	10.6166
2210018M11Rik	12.0033	11.9664	12.0643	11.9443	11.9947	11.9847
2210019I11Rik	2.95278	3.04604	2.51065	1.87285	1.53797	1.81893
2210020M01Rik	4.85967	5.80092	5.05497	5.70574	4.8599	5.44342
2210021J22Rik	11.8115	11.7824	11.8374	11.7172	11.7216	11.7712
2210403K04Rik	6.79827	6.86622	6.66715	6.89521	6.63951	6.64336
2210404J11Rik	9.98345	10.1388	10.0446	10.0835	10.0124	10.0022
2210404O07Rik	5.88352	6.02332	5.85642	5.39641	4.59686	5.18817
2210404O09Rik	7.90115	7.50547	7.55504	8.0676	7.90137	7.80383
2210406O10Rik	6.32782	6.52177	6.56954	6.60077	6.55292	6.62629
2210407C18Rik	0	0	0	0	0	0
2210408F21Rik	7.58941	7.62347	7.60516	7.11125	7.20093	7.31079
2210408I21Rik	8.20071	8.14933	8.28324	8.16286	8.15758	8.06052
2210409E12Rik	0	0.0460373	0	0	0.953007	1.23397
2210411K11Rik	10.8377	10.7654	10.8871	10.6377	10.7393	10.8019
2210411M09Rik	1.95278	1.631	1.51065	3.33228	2.53797	2.5559
2210414B05Rik	0	0	0	0	0	0
2210415F13Rik	0	0	0	0	0	0
2210416O15Rik	3.53774	2.85339	3.38511	2.45781	2.53797	3.04133
2210417A02Rik	5.59664	5.92868	5.54039	5.15825	4.9974	4.5559
2210417K05Rik	6.25656	6.60063	6.43348	6.34858	6.31056	6.16471
2210418O10Rik	6.10253	6.17532	5.90296	6.00213	6.39595	5.44342
2300002M23Rik	3.53774	3.50547	2.92568	4.33228	4.34532	3.81893
2300003K06Rik	0	0	0	0	0	0
2300005B03Rik	3.12271	2.85339	2.92568	1.87285	2.27494	2.81893
2300009A05Rik	9.95419	9.9469	10.1081	9.74167	9.84934	9.83016
2310001A20Rik	11.4361	11.3487	11.3645	11.4793	11.5076	11.4367
2310001H17Rik	8.60742	8.68989	8.57314	8.79766	8.82645	8.80002
2310001H18Rik	0	0	0	0	0	0
2310001K24Rik	1.53774	0	0.925683	0	0	1.23397
2310002F09Rik	0	0	0	0	0	0
2310002J15Rik	1.95278	1.04604	2.51065	0	0	1.23397
2310002L09Rik	0	0	0	0	0	0
2310002L13Rik	0	0	0	0	0	0
2310003C23Rik	11.5555	11.5374	11.5181	11.4839	11.5181	11.4919
2310003F16Rik	7.88352	8.52985	8.2203	8.18118	8.12293	8.332
2310003H01Rik	10.9758	11.0082	10.9694	10.9369	11.0056	11.1005
2310003L06Rik	0	0	0	0	0	0
2310003L22Rik	10.5141	10.4113	10.3707	10.278	10.267	10.2241
2310004I24Rik	9.90115	9.84694	9.78522	10.0725	10.1229	10.0202
2310004N24Rik	11.4091	11.2755	11.2827	11.0914	11.1968	11.2529
2310005A03Rik	0	0	0	0	0	0
2310005G13Rik	0.952782	2.04604	1.92568	1.87285	1.53797	1.23397
2310006M14Rik	0	0	0	0	0	0
2310007B03Rik	3.65322	1.04604	3.83257	3.77974	2.76036	3.93441
2310007L24Rik	4.04024	4.50547	4.24761	4.04277	4.70789	4.6934
2310008H04Rik	10.4386	10.3256	10.4175	10.3075	10.2817	10.4275
2310008H09Rik	13.5284	13.4569	13.4895	13.5303	13.488	13.5215
2310009B15Rik	9.38741	9.26278	9.24536	9.12787	9.08743	9.26464
2310010G23Rik	0	0	0	0	0	0
2310010J17Rik	6.59664	6.53789	6.36863	6.82704	6.62543	6.74177
2310010M20Rik	5.65322	6.31282	6.318	6.17663	6.32805	5.72582
2310011J03Rik	11.3376	11.2946	11.2374	11.1565	11.1428	11.1867
2310014F06Rik	0	0.0460373	0	0	0	0
2310014L17Rik	7.11265	7.50547	7.17361	7.13023	6.94169	7.01533
2310015A10Rik	6.1816	6.52177	6.66715	6.77974	6.53797	6.59152
2310015B20Rik	0	0	0.925683	0	0.953007	0.233971
2310016D23Rik	0	0	0	0	1.53797	0.233971
2310016G11Rik	0	0	0	0	0	0
2310016M24Rik	11.9845	11.9325	11.9536	11.9045	12.0046	12.0079
2310021P13Rik	12.252	12.426	12.4143	12.3599	12.3362	12.5303
2310022A10Rik	11.6854	11.689	11.7217	11.6419	11.6599	11.6934
2310022B05Rik	10.7625	10.7264	10.7712	10.5974	10.7154	10.7644
2310026I22Rik	0	0	0	0	0	0
2310026L22Rik	2.53774	2.04604	3.24761	2.45781	2.27494	3.23397
2310028H24Rik	8.69425	8.7534	8.8505	8.90902	8.76358	8.81517
2310030G06Rik	0	0	0	0	0	0
2310030N02Rik	10.7537	10.5949	10.5135	10.4408	10.4094	10.3594
2310031A07Rik	2.95278	1.04604	1.92568	3.45781	1.53797	1.81893
2310033E01Rik	5.56749	5.00023	5.01315	5.12077	5.34532	5.4039
2310033P09Rik	11.3691	11.3314	11.2931	11.3652	11.3253	11.4972
2310034C09Rik	0	0	0	0	0	0
2310035C23Rik	11.431	11.5379	11.4735	11.6377	11.5865	11.6188
2310035K24Rik	9.06131	9.07394	9.07289	8.93624	9.05629	9.11049
2310036O22Rik	12.248	12.2028	12.1925	12.0866	12.1167	12.1047
2310037I24Rik	14.5541	14.4653	14.4834	14.4101	14.4106	14.4069
2310039H08Rik	11.6781	11.5886	11.627	11.2791	11.4383	11.4866
2310040G07Rik	5.04024	4.50547	4.01315	5.29911	4.41244	5.09195
2310042D19Rik	9.1816	9.60063	9.4095	9.50038	9.50183	9.6476
2310042E22Rik	0	0	0	0	0	0
2310043D23Rik	2.27471	3.74648	3.09561	1.87285	2.95301	1.81893
2310043J07Rik	0	2.36797	0	1.87285	0.953007	2.5559
2310043M15Rik	3.12271	2.85339	3.62612	3.04277	2.27494	2.5559
2310044G17Rik	11.0389	11.0979	11.1037	10.8637	10.9488	10.9327
2310044H10Rik	13.131	13.0819	13.1229	13.1805	13.2693	13.2719
2310044K18Rik	2.76014	3.74648	3.62612	3.6802	3.41244	3.04133
2310045N01Rik	10.8484	10.8175	10.7906	10.5991	10.7311	10.7477
2310046A06Rik	0	0	0	0	0	0
2310046O06Rik	11.1936	11.0932	11.0537	11.1571	11.1471	11.1513
2310047B19Rik	9.16953	9.06006	9.14	9.03019	9.0484	9.12271
2310047M10Rik	8.61099	8.64223	8.48793	8.6542	8.77637	8.75361
2310050B05Rik	7.00806	7.14407	7.14485	7.39641	7.42874	7.16471
2310050C09Rik	0	0	0	0	0	0
2310057J18Rik	0	0	0	0	0	0
2310057M21Rik	10.6011	10.6121	10.5496	10.5776	10.6369	10.6274
2310057N15Rik	0	0	0	0	0	0
2310058D17Rik	6.76014	6.87893	7.02372	6.89521	6.82337	6.67691
2310061C15Rik	11.4626	11.4702	11.3994	11.3204	11.3798	11.332
2310061I04Rik	12.3656	12.3753	12.3925	12.2191	12.2462	12.2964
2310061N02Rik	0	0	0	0	0	0
2310065F04Rik	0	0	0	0	0	0
2310067B10Rik	12.4265	12.4972	12.5566	12.4135	12.496	12.5741
2310069G16Rik	0	0.0460373	0.925683	0.872845	0	0.233971
2310075C17Rik	0	0	0	0	0	0
2310079F23Rik	10.8377	10.8837	10.9172	10.8021	10.8311	10.9283
2310079G19Rik	0	0	0	0	0	0
2310081O03Rik	0	0	0	0	0	0
2400001E08Rik	12.3659	12.2417	12.2616	12.0679	12.1024	12.1558
2400003C14Rik	12.2508	12.2954	12.2966	12.5199	12.4655	12.4801
2400009B08Rik	0	0	0	2.19477	2.53797	0
2410001C21Rik	12.5617	12.5185	12.4677	12.4406	12.4992	12.52
2410002F23Rik	12.3874	12.6268	12.6159	12.616	12.6034	12.6359
2410002I01Rik	11.129	11.3285	11.3201	11.2727	11.3231	11.4598
2410002O22Rik	11.6989	11.5876	11.5754	11.5909	11.6604	11.4831
2410003K15Rik	10.1732	10.1467	10.0329	9.96956	10.0312	10.1136
2410003L11Rik	7.26566	7.54588	7.34354	7.53106	7.43682	7.39384
2410004A20Rik	3.85967	4.21596	2.51065	3.77974	2.53797	3.6934
2410004B18Rik	10.5122	10.3233	10.4034	10.3667	10.3887	10.3722
2410004I01Rik	0	0.0460373	0	0	0.953007	1.23397
2410004N09Rik	9.17678	9.16498	9.25211	9.20376	9.22213	9.16766
2410004P03Rik	6.76014	6.67539	6.62612	6.53106	6.84782	6.5559
2410006H16Rik	12.2155	12.1653	12.1506	12.4382	12.4524	12.4229
2410012M07Rik	0	0	0	0	0	0
2410015M20Rik	13.0397	12.9806	12.9767	12.8923	12.8922	12.9006
2410016O06Rik	11.2166	11.2015	11.2047	11.249	11.2596	11.3438
2410017I17Rik	2.27471	2.85339	3.38511	3.96031	3.12293	3.23397
2410017P09Rik	10.94	10.7007	10.7522	10.4569	10.5076	10.5031
2410018L13Rik	3.85967	3.85339	4.01315	3.87285	4.12293	3.93441
2410018M08Rik	7.09233	7.31282	6.91437	7.06267	7.42061	7.04133
2410019O14Rik	9.76977	9.61589	9.70868	9.92269	9.95582	9.9292
2410022L05Rik	10.4783	10.3487	10.3851	10.2705	10.2579	10.2227
2410024N13Rik	0	0	0	0	0	0
2410042D21Rik	10.5102	10.4124	10.3717	10.5905	10.6067	10.4507
2410057H14Rik	0	0	0	0	0	0
2410066E13Rik	7.04024	7.10132	7.12536	7.53106	7.64649	7.6686
2410075B13Rik	5.16224	5.09043	5.13514	4.82704	4.53797	4.93441
2410076I21Rik	9.9272	9.84045	9.75857	9.6802	9.76518	9.83945
2410080I02Rik	0	0	0	0	0	0
2410089E03Rik	11.9559	12.0425	11.9816	12.0428	11.9339	11.9653
2410091C18Rik	12.8867	12.7532	12.7877	12.7122	12.728	12.6761
2410114N07Rik	0	0	0	0	0	0.233971
2410124H12Rik	2.76014	2.631	3.09561	2.19477	3.12293	1.23397
2410127L17Rik	12.827	12.6711	12.7128	12.5914	12.5799	12.4086
2410131K14Rik	11.5179	11.4972	11.4325	11.4806	11.5408	11.536
2410133F24Rik	4.65322	4.50547	4.87988	4.82704	4.95301	4.62629
2410137F16Rik	0	0	0	0	0	0
2410137M14Rik	0	0	0	0	0	0
2410141K09Rik	5.65322	4.90402	5.41754	5.60077	5.62543	5.27837
2410152P15Rik	0	0	0	0	0	0
2500002B13Rik	8.02424	7.98855	7.94249	7.79171	7.74742	7.80383
2500003M10Rik	13.3464	13.2632	13.2521	13.1991	13.2645	13.2223
2500004C02Rik	7.0296	6.52177	6.83257	6.75549	6.58236	6.96189
2510002D24Rik	10.6627	10.6953	10.627	10.6135	10.6604	10.6036
2510003D18Rik	0	1.631	0	0	0	0
2510003E04Rik	11.324	11.1734	11.2243	11.1953	11.2128	11.2459
2510006D16Rik	13.0065	13.0462	12.9918	12.8828	12.9525	12.9353
2510009E07Rik	0	0	0	0	0	0
2510012J08Rik	11.934	12.024	11.9772	11.7779	11.8368	11.9678
2510039O18Rik	12.922	12.9619	12.9682	12.8695	12.9883	12.9661
2510046G10Rik	4.20071	3.21596	3.62612	4.33228	3.27494	2.23397
2510049J12Rik	5.3451	5.631	5.24761	4.91724	4.59686	5.23397
2600006K01Rik	3.27471	3.04604	2.51065	3.96031	2.76036	3.6934
2600006L11Rik	0	0	0	0	0	0
2610001J05Rik	10.5939	10.5157	10.4946	10.3747	10.3613	10.3161
2610002D18Rik	10.5141	10.3959	10.4541	10.4644	10.4707	10.4712
2610002I17Rik	11.1108	11.0269	10.9871	10.8855	10.9719	10.9905
2610002J02Rik	11.2399	11.2241	11.3212	11.139	11.1938	11.217
2610002M06Rik	12.7581	12.5941	12.6444	12.6233	12.6391	12.5182
2610005L07Rik	11.1265	11.2352	11.1406	11.2705	11.1914	11.2005
2610008E11Rik	0	0	0	0	0	0
2610015P09Rik	10.94	10.8805	10.9073	10.8994	10.9403	10.9283
2610017I09Rik	0	0	0	0	0	0
2610018G03Rik	0	0	0	0	0	0
2610019E17Rik	7.46848	7.95893	7.57673	7.5802	7.42874	7.74967
2610019F03Rik	3.27471	4.1335	3.38511	3.57328	3.12293	3.4039
2610020C07Rik	6.21957	6.36797	6.30072	6.0823	6.06153	6.4039
2610020F03Rik	1.95278	2.36797	2.51065	1.45781	0.953007	1.81893
2610020H08Rik	9.54337	9.65891	9.55868	9.5611	9.43077	9.46759
2610021A01Rik	10.8938	10.9133	10.8572	10.8117	10.9246	10.7507
2610021K21Rik	7.98069	8.05726	7.95911	8.34045	8.13788	8.09816
2610024D14Rik	0.952782	0.0460373	0	1.87285	0	0.233971
2610027K06Rik	2.27471	0.0460373	0	1.45781	0.953007	0.233971
2610027L16Rik	12.8253	12.7746	12.7514	12.5927	12.6467	12.6834
2610028E06Rik	0	0	0	0	0	0
2610028H24Rik	2.27471	2.36797	1.92568	1.87285	0	1.23397
2610029G23Rik	12.989	12.8216	12.873	12.7397	12.7859	12.7049
2610029I01Rik	9.61278	9.40798	9.62959	9.59736	9.42874	9.45797
2610034B18Rik	3.85967	3.36797	2.92568	3.6802	2.53797	3.4039
2610034M16Rik	0	0	0	0	0	0
2610035D17Rik	0	0	1.92568	0	0	0.233971
2610035F20Rik	5.04024	5.25549	4.83257	5.12077	4.8599	5.62629
2610037D02Rik	10.1598	10.3567	10.2053	10.2949	10.1502	10.2026
2610039C10Rik	10.1707	10.0628	10.1641	10.0034	10.055	10.0429
2610042L04Rik	0.952782	0.0460373	0	0	0	0
2610044O15Rik	7.33649	7.42108	7.19247	7.6542	7.41244	7.31079
2610101N10Rik	14.1485	14.1104	14.0796	14.1009	14.0955	14.0173
2610109H07Rik	3.76014	4.95293	4.24761	5.04277	4.70789	4.81893
2610203C20Rik	0	0	0	0	0	0
2610203C22Rik	0.952782	1.631	2.73304	0	0.953007	1.81893
2610204G07Rik	0	0.0460373	0	1.45781	0	0
2610204G22Rik	5.70767	5.4723	5.24761	5.57328	5.37927	5.5559
2610206C17Rik	4.41221	4.80092	5.05497	4.6802	4.9974	5.23397
2610301B20Rik	9.91278	9.77396	9.6502	9.79766	9.75229	9.63911
2610301G19Rik	11.5966	11.7867	11.7367	11.6926	11.727	11.8565
2610303G11Rik	0	0	0	0	0	0
2610305D13Rik	12.6181	12.4276	12.419	12.4748	12.4939	12.2756
2610307P16Rik	0	0.0460373	1.51065	0.872845	2.27494	0.233971
2610316D01Rik	0	0	0	0	0	0
2610318N02Rik	10.244	10.2616	10.3105	9.90902	9.94027	10.0413
2610507B11Rik	14.8865	14.8595	14.907	14.901	14.8942	14.9026
2610507I01Rik	4.27471	5.04604	5.13514	5.3647	4.9072	5.14086
2610524H06Rik	9.13766	9.09043	9.16647	9.06514	9.09767	9.01861
2610528B01Rik	6.08206	6.11213	5.87988	6.5167	6.16246	5.93441
2610528E23Rik	10.8162	10.7051	10.6822	10.4042	10.4398	10.4349
2610528J11Rik	0	0	0	0	0	0
2700007P21Rik	11.9297	11.9306	11.8608	12.2745	12.2738	12.1636
2700012I20Rik	3.85967	3.36797	3.51065	3.77974	4.59686	3.93441
2700016F22Rik	2.95278	3.74648	4.38511	4.19477	4.04047	4.81893
2700023E23Rik	8.77296	9.01758	9.02897	8.85584	8.85387	8.76535
2700029M09Rik	12.0128	11.808	11.8205	11.691	11.6733	11.5565
2700033N17Rik	6.20071	6.43835	6.22946	6.28224	6.23841	6.01533
2700038G22Rik	10.9265	11.1617	11.1473	11.1588	11.0868	11.1506
2700046A07Rik	0	0	0	0	0	0
2700046G09Rik	0	0	0	0	0	0
2700049A03Rik	10.92	11.0053	10.9577	10.9892	11.0271	10.9947
2700050L05Rik	11.4214	11.414	11.3722	11.3702	11.3819	11.2953
2700060E02Rik	14.0014	13.8507	13.8568	13.8642	13.8891	13.8016
2700062C07Rik	11.2131	11.0945	11.1062	10.9755	10.996	10.9864
2700068H02Rik	1.95278	3.21596	1.92568	2.19477	2.76036	2.81893
2700069I18Rik	0	0.0460373	0	0	0	1.81893
2700073G19Rik	3.76014	4.43835	3.24761	4.26516	4.20093	3.4039
2700078E11Rik	12.5141	12.4192	12.428	12.4209	12.4905	12.369
2700081L22Rik	2.76014	2.36797	2.24761	2.87285	0.953007	3.04133
2700081O15Rik	11.4759	11.5944	11.5745	11.7973	11.8083	11.867
2700086A05Rik	4.99718	5.631	5.09561	5.48755	5.5076	5.32143
2700089E24Rik	12.8754	12.7069	12.7516	12.7988	12.811	12.6594
2700094K13Rik	13.7702	13.7489	13.6617	13.3478	13.3744	13.4136
2700097O09Rik	10.2815	10.5949	10.4175	10.4399	10.4063	10.3658
2810001G20Rik	5.90698	6.33144	6.43348	6.12077	5.62543	6.4039
2810002D19Rik	8.44463	8.24079	8.24761	8.3033	8.35815	8.18817
2810002N01Rik	11.3843	11.351	11.3582	11.3455	11.3819	11.3327
2810004N23Rik	12.3949	12.3349	12.27	12.2492	12.2727	12.212
2810006K23Rik	10.2725	10.1467	10.1217	10.1041	10.0458	9.95848
2810007J24Rik	0	0	0	0	0	0
2810008D09Rik	9.30372	9.85821	9.71032	9.52748	9.53421	9.65182
2810008M24Rik	11.6265	11.3997	11.4399	11.5431	11.625	11.4556
2810011L19Rik	0	0	0	0	0	0
2810021B07Rik	10.8746	10.7299	10.8197	10.6008	10.6112	10.5838
2810021J22Rik	10.8582	10.8678	10.8303	10.819	10.8087	10.8114
2810025M15Rik	11.9924	11.8586	11.8404	11.6794	11.8145	11.7516
2810029C07Rik	6.50737	6.67539	6.38511	5.70574	5.9974	6.09195
2810030E01Rik	9.47045	9.40139	9.43744	9.46903	9.37927	9.32937
2810032G03Rik	6.44463	6.02332	6.44925	6.06267	6.21979	6.4238
2810046L04Rik	11.7309	11.8666	11.9044	11.8629	11.8856	11.9073
2810055F11Rik	8.41221	8.41236	8.46872	8.23479	8.27944	8.22832
2810055G20Rik	0	1.631	0	1.45781	0	0
2810403A07Rik	12.344	12.3163	12.3443	12.3541	12.3751	12.3251
2810403D21Rik	8.93578	8.85982	8.8505	9.27586	9.15758	8.99219
2810404F17Rik	0	0	0	0	0	0
2810405K02Rik	9.73905	9.80759	9.82353	9.71834	9.74254	9.79239
2810407A14Rik	2.76014	0	0	0.872845	0	0.233971
2810407C02Rik	14.9314	14.7736	14.8168	14.9779	14.9902	14.8118
2810408A11Rik	7.26566	7.73254	7.28324	7.56633	7.7012	7.4819
2810408I11Rik	9.49388	9.32681	9.35614	9.24788	9.25679	9.16766
2810408M09Rik	10.0769	10.0347	9.9101	10.1789	10.2163	10.0842
2810410L24Rik	6.32782	6.02332	6.17361	5.29911	5.81099	5.96189
2810417H13Rik	14.7575	14.6126	14.6133	14.4423	14.4468	14.359
2810422J05Rik	10.5675	10.5024	10.5256	10.5004	10.5585	10.586
2810422O20Rik	10.0416	9.80092	9.92145	9.78573	9.89259	9.74177
2810425M01Rik	4.27471	4.29396	4.318	3.96031	3.76036	4.4819
2810428I15Rik	11.469	11.4052	11.4527	11.1623	11.2962	11.3359
2810429I04Rik	10.6489	10.7087	10.5713	10.5776	10.6325	10.4783
2810430I11Rik	0	0.0460373	0	0	0	0
2810432D09Rik	11.2301	11.2543	11.1895	10.8594	10.9123	11.0071
2810432L12Rik	3.41221	2.85339	2.73304	3.57328	3.53797	3.5559
2810433D01Rik	0	0	0	0	0	0
2810442I21Rik	7.59664	7.81422	7.68057	7.76766	7.7859	7.7097
2810442N19Rik	0	0	0	2.45781	0.953007	1.23397
2810453I06Rik	11.1762	11.1229	11.0691	11.0028	11.0713	11.1446
2810455O05Rik	6.16224	6.04604	6.05497	5.91724	5.9974	5.98886
2810459M11Rik	0	0	0.925683	0	0	0
2810468N07Rik	4.47634	4.21596	3.92568	4.33228	3.95301	3.93441
2810471M01Rik	0	0	0	0	0	0
2810474O19Rik	13.2269	13.2354	13.2616	13.4704	13.4766	13.3346
2900002K06Rik	4.95278	5.50547	5.35195	5.19477	5.37927	5.23397
2900005J15Rik	5.93006	6.53789	6.58389	6.58709	6.32805	6.6934
2900006K08Rik	6.01887	5.40359	5.59811	5.42743	5.70789	5.4039
2900008C10Rik	2.53774	3.21596	3.62612	2.45781	3.12293	2.23397
2900010M23Rik	12.2434	12.1575	12.1727	12.0421	12.0388	12.0857
2900011O08Rik	0	1.04604	0.925683	0.872845	0	1.23397
2900026A02Rik	10.655	10.6836	10.7266	10.3806	10.4145	10.4914
2900041M22Rik	10.5975	10.5833	10.4424	10.3915	10.3866	10.4014
2900052L18Rik	6.81076	7.15456	7.26553	6.89521	6.94169	7.15283
2900053A13Rik	10.2359	10.3736	10.3361	10.2138	10.2648	10.1273
2900053O20Rik	6.31033	6.11213	5.78366	5.85013	5.5076	5.75753
2900055J20Rik	0	0	0	0	0	0
2900056M20Rik	9.39157	9.48067	9.48983	9.47832	9.42468	9.39888
2900060B14Rik	2.27471	1.631	0	0	0	0
2900064A13Rik	12.6143	12.4856	12.4781	12.4862	12.505	12.464
2900072N19Rik	0.952782	1.04604	1.51065	0	0	1.23397
2900076A07Rik	7.10253	7.62347	7.30939	7.10166	7.3624	7.16471
2900079G21Rik	0	0	0	0	0	0
2900089D17Rik	2.27471	3.04604	1.51065	1.87285	2.53797	3.04133
2900092C05Rik	0	0.0460373	0	0	0	0.233971
2900092E17Rik	10.5684	10.5617	10.6192	10.3189	10.3182	10.4925
2900093L17Rik	0	0	0	0	0	0
2900097C17Rik	8.00806	8.39918	8.61917	8.24353	8.30615	8.54231
3000002C10Rik	9.27471	9.3521	9.24761	9.5203	9.49023	9.49136
3010001F23Rik	0	0	0	0	1.53797	2.23397
3010003L10Rik	5.31033	5.4723	4.83257	4.87285	4.27494	5.27837
3010003L21Rik	7.58941	7.53789	7.83857	7.4427	7.34532	7.65182
3010026O09Rik	9.40193	9.41017	9.38101	9.29911	9.26135	9.28382
3010027C24Rik	5.70767	5.09043	5.83257	5.6542	5.37927	5.51937
3100002H09Rik	0	0	0	0	0	0
3100003L05Rik	0	0	0	0	0	0
3110001D03Rik	12.2084	12.1121	12.0878	11.8006	11.9119	11.8715
3110001I22Rik	8.69425	8.52582	8.67723	9.10646	9.18183	9.0381
3110002H16Rik	11.4476	11.4702	11.5036	11.346	11.374	11.3722
3110003A17Rik	7.66014	7.54588	7.45706	7.39641	7.31056	7.19976
3110004A20Rik	0	0	0	0	0	0
3110007F17Rik	3.65322	4.36797	3.24761	3.87285	3.53797	2.81893
3110009E18Rik	7.54524	7.37695	7.46484	7.34045	7.31056	7.15283
3110018I06Rik	0	0	0	0	0	0
3110021A11Rik	2.27471	3.04604	2.24761	3.33228	2.76036	2.81893
3110035E14Rik	0	0.0460373	0	0	0	0
3110039M20Rik	0	0	0	0	0	0
3110040N11Rik	10.9717	10.8429	10.8266	10.8176	10.8349	10.7838
3110043A19Rik	2.95278	3.85339	3.09561	2.87285	1.95301	3.6934
3110043O21Rik	10.0717	10.0276	10.0614	10.1041	10.2139	10.1588
3110045C21Rik	7.50737	7.44692	7.18307	7.00213	6.9072	6.81893
3110047P20Rik	3.12271	3.36797	3.92568	3.33228	1.53797	2.81893
3110052M02Rik	8.29263	8.16498	8.28324	8.3647	8.40833	8.29467
3110053B16Rik	6.44463	6.40359	6.8205	6.73083	6.94169	6.77313
3110056K07Rik	6.1816	6.34982	6.07543	6.10166	6.23841	6.27837
3110056O03Rik	12.0733	12.1939	12.2602	12.1617	12.2786	12.3274
3110057O12Rik	8.53774	8.60063	8.55504	8.72771	8.58963	8.63911
3110062M04Rik	8.19119	8.54189	8.49933	8.39641	8.32369	8.28925
3110067C02Rik	5.81076	6.42108	5.73304	6.31579	5.9072	6.06686
3110070M22Rik	6.41221	6.11213	6.46484	6.02259	6.23841	6.06686
3110079O15Rik	4.47634	4.29396	4.44925	4.19477	4.04047	4.14086
3110082D06Rik	0	0	0	0	0	0.233971
3110082I17Rik	11.8108	11.6121	11.6906	11.4839	11.415	11.528
3110082J24Rik	0	1.04604	0	0	0	0.233971
3110083C13Rik	6.87165	6.74648	7.21109	6.83863	6.94169	7.10434
3110099E03Rik	4.47634	4.29396	4.01315	4.19477	3.8599	4.14086
3200002M19Rik	9.42242	9.31983	9.19247	9.20376	9.20567	9.37863
3222401L13Rik	0.952782	1.04604	2.51065	2.19477	1.53797	2.81893
3230401D17Rik	10.6756	10.6282	10.5731	10.7424	10.7204	10.6444
3300002A11Rik	0	1.04604	0.925683	1.87285	0	1.23397
3300002I08Rik	7.14261	7.22595	6.6536	7.0823	6.66725	6.78856
3425401B19Rik	10.7666	10.7782	10.7696	10.8743	10.9289	10.9143
3632451O06Rik	0	0	0	0	0	0.233971
3632454L22Rik	4.27471	4.5696	4.51065	4.82704	4.20093	4.23397
3830403N18Rik	11.6717	11.5203	11.4614	11.6922	11.6108	11.4238
3830406C13Rik	7.72757	7.74648	7.66715	7.85584	7.87782	7.62629
3830408C21Rik	3.85967	4.68989	3.38511	4.33228	4.53797	4.14086
3830417A13Rik	0	0	0	0	0	0
3830431G21Rik	1.53774	1.04604	0.925683	1.45781	0.953007	0
3930402G23Rik	0	0	0	2.6802	1.53797	1.23397
4430402I18Rik	3.85967	3.50547	4.83257	4.04277	4.8599	5.27837
4631405J19Rik	0	0	0	0	0	0
4631405K08Rik	0	0	0	0	0	0
4632404H12Rik	8.30593	8.75684	8.58746	8.58709	8.61479	8.57827
4632411B12Rik	13.3239	13.3749	13.3572	13.4351	13.4469	13.5214
4632411P08Rik	2.95278	2.36797	1.92568	0.872845	0	0.233971
4632415K11Rik	9.33864	9.4319	9.33719	9.43318	9.43682	9.37352
4632415L05Rik	8.2474	8.41236	8.14485	8.26516	8.43682	8.38372
4632419I22Rik	13.2231	13.225	13.2459	13.2736	13.2901	13.2209
4632427E13Rik	7.48416	7.89779	7.62612	8.13963	7.66037	7.5101
4632428C04Rik	5.76014	6.02332	6.13514	5.75549	5.73437	5.66024
4632428N05Rik	9.29486	9.27966	9.38921	9.59223	9.62189	9.60248
4632433K11Rik	2.76014	3.36797	3.09561	3.19477	2.76036	3.04133
4632434I11Rik	11.3197	11.0815	11.1931	11.3017	11.3459	11.164
4731417B20Rik	0	0	0	0	0	0
4731419I09Rik	0	3.21596	2.51065	2.45781	3.27494	0
4732414G09Rik	3.53774	3.04604	3.38511	3.45781	3.41244	2.81893
4732415M23Rik	3.12271	3.21596	3.09561	3.33228	3.8599	2.81893
4732418A04Rik	0	0	0	0	0	1.23397
4732418C07Rik	12.8617	12.8111	12.8779	12.9421	12.9413	12.8944
4732419C18Rik	8.00263	8.02332	8.09059	7.88965	7.77956	7.91345
4732440D04Rik	3.95278	5.09043	4.318	4.19477	4.47657	4.14086
4732444A12Rik	4.65322	5.40359	4.97008	5.0823	4.8599	5.59152
4732447D17Rik	0	0	0	0	0.953007	0
4732456N10Rik	0	0	0	0	0	0
4732463B04Rik	3.85967	3.631	4.09561	3.6802	3.12293	2.5559
4732465J04Rik	4.76014	5.36797	5.09561	5.42743	5.37927	4.98886
4732471D19Rik	11.6786	11.7185	11.7657	11.6794	11.6076	11.6139
4732471J01Rik	0	0	0	0	0	0.233971
4732487G21Rik	5.78567	5.74648	5.78366	5.96031	5.97537	5.51937
4732490B19Rik	4.59664	4.21596	4.87988	5.00213	4.8599	4.93441
4732491K20Rik	6.63928	6.60063	6.68057	6.4427	6.82337	6.32143
4831426I19Rik	6.79827	6.7875	6.91437	6.69302	6.84782	6.9064
4831440E17Rik	4.99718	4.90402	5.28324	4.57328	4.41244	4.5559
4832428D23Rik	1.53774	2.631	0	2.6802	0	2.23397
4833403I15Rik	0	0.0460373	0	0	0	0
4833407H14Rik	7.00806	7.12285	7.32656	7.22157	7.12293	7.21125
4833412C05Rik	0.952782	0.0460373	1.51065	0	0	0
4833413E03Rik	2.95278	4.1335	3.51065	3.57328	2.95301	1.81893
4833417C18Rik	7.30151	7.70425	7.62612	7.23917	7.04047	7.22266
4833418N02Rik	6.08206	6.34982	6.38511	5.93893	5.95301	5.62629
4833418N17Rik	0	0	0	0	0	0
4833420G17Rik	10.8438	10.8134	10.9222	10.8827	10.9816	10.9187
4833422C13Rik	4.20071	4.21596	4.56954	4.04277	4.12293	3.4039
4833422M21Rik	4.27471	4.1335	5.09561	5.0823	4.12293	4.4819
4833423E24Rik	0	0.0460373	0.925683	0	0	1.23397
4833424O15Rik	0	0	0	0	0	0
4833427F10Rik	0	0	1.92568	1.87285	0	0.233971
4833427G06Rik	1.95278	2.04604	3.09561	2.19477	2.95301	2.5559
4833428L15Rik	0	0.0460373	0	0	0	0
4833439L19Rik	12.7623	12.6708	12.7109	12.6673	12.7098	12.7023
4833442J19Rik	10.7537	10.6054	10.7144	10.4967	10.552	10.4949
4921501E09Rik	0	0	0	0	0	0.233971
4921504A21Rik	0	0	0	0	0	0
4921504E06Rik	0	0	0	0	0	0
4921507G05Rik	0	3.36797	3.38511	3.33228	3.41244	2.5559
4921507L20Rik	5.20071	5.631	5.38511	5.42743	5.23841	5.14086
4921507P07Rik	9.38949	9.13879	9.27662	9.18118	9.17701	8.93787
4921508A21Rik	7.0296	7.12285	7.24761	7.34858	7.18183	7.30006
4921508D12Rik	0.952782	2.04604	0.925683	1.45781	0.953007	1.81893
4921508M14Rik	0	0	0	0	0	0
4921509A06Rik	0	0	0	0	0	0
4921509C19Rik	0	0	0	0	0	0
4921510H08Rik	0	0	0	0	0	0
4921511C20Rik	0	0	0	0	0	0
4921511H03Rik	0	0	0	0	0	0
4921511M17Rik	0	0	0	0	0	0
4921513D11Rik	0	0.0460373	0	0	0	0.233971
4921513D23Rik	12.7638	12.8136	12.8583	12.9369	12.921	12.9174
4921513I03Rik	0	0	0	0	0	0
4921514A10Rik	6.06131	6.33144	6.11551	6.55935	6.23841	6.14086
4921515J06Rik	3.85967	3.74648	3.38511	4.04277	3.12293	2.23397
4921517D21Rik	0	0	0	0	0	0
4921517D22Rik	0	0	0	0	0	0
4921517L17Rik	6.83542	6.92868	6.8682	7.07252	6.88374	6.9064
4921518J05Rik	3.65322	4.21596	4.24761	3.77974	4.12293	4.87783
4921518K17Rik	0.952782	0	0	0	0	0
4921522H14Rik	0	0	0	0	0	0
4921522P10Rik	0	0.0460373	0	0	0	0
4921523A10Rik	5.08206	5.74648	5.68057	5.77974	5.47657	5.5559
4921523L03Rik	3.12271	3.04604	2.92568	3.96031	2.76036	3.23397
4921524J17Rik	10.1177	9.89309	10.0224	10.1594	10.2151	10.1212
4921524L21Rik	0	0	0	0	0	0
4921525B02Rik	4.47634	5.33144	4.51065	5.0823	4.70789	5.09195
4921528I01Rik	4.47634	3.95293	4.318	4.04277	4.27494	3.5559
4921528I07Rik	1.95278	2.36797	0.925683	0.872845	1.95301	1.23397
4921528O07Rik	1.53774	0	0	0	0	0
4921530D09Rik	5.37905	5.87893	5.75857	5.62773	5.23841	5.72582
4921530L18Rik	7.98069	7.57742	7.86232	7.81536	7.72779	7.54685
4921530L21Rik	0	0	0	0	0	0
4921531C22Rik	7.42039	7.16498	7.57673	7.61431	7.62543	7.66024
4921534H16Rik	0	0	0	0	0	0
4921536K21Rik	12.8918	13.0167	13.038	13.0728	13.0566	13.0361
4921539E11Rik	0	1.04604	0	1.45781	0.953007	1.81893
4922501C03Rik	11.6871	11.7667	11.8022	11.9049	11.8985	11.9077
4922501L14Rik	9.74232	9.59871	9.69221	9.95765	9.93457	9.99552
4922502B01Rik	0	0	0	0	0	0
4922502D21Rik	0.952782	1.04604	0	0.872845	1.95301	0
4922505E12Rik	0	0	0	0	0	0
4922505G16Rik	4.99718	4.74648	5.28324	5.2304	4.95301	5.59152
4930401G09Rik	3.12271	2.85339	2.73304	3.87285	3.27494	3.23397
4930401O10Rik	0	0	0	0	0	0
4930401O12Rik	0	0	0	0	0	0
4930402F06Rik	0	0.0460373	0	0	0	0.233971
4930402H24Rik	9.38741	9.4319	9.43149	9.57675	9.66037	9.48427
4930402K13Rik	0	0	0	0	0	0
4930403D09Rik	0	1.04604	0	1.45781	0	1.81893
4930403N07Rik	0	0	0	0	0	0
4930403O15Rik	5.70767	6.17532	5.56954	5.39641	5.81099	5.9064
4930404A10Rik	0	0	0	0	0	0
4930404H21Rik	0	0	0	0	0	0
4930404H24Rik	0	0	0	0	0	0
4930404I05Rik	3.76014	4.36797	4.87988	4.73083	4.65345	4.4039
4930404N11Rik	5.31033	5.95293	5.62612	5.54527	5.68093	5.75753
4930405A21Rik	2.95278	3.85339	3.83257	3.33228	3.27494	2.5559
4930405D11Rik	0	0	0	0	0	0
4930405H06Rik	0	0	0	0	0	0
4930405O22Rik	6.53774	6.5852	6.1545	6.6802	6.65345	6.53775
4930405P13Rik	3.41221	4.36797	3.83257	4.26516	4.41244	4.4039
4930406D18Rik	2.76014	2.04604	2.51065	2.45781	3.27494	2.23397
4930407G08Rik	0	0	0	0	0	0
4930407I10Rik	6.81076	6.40359	6.69387	6.53106	6.41244	6.50076
4930408F14Rik	0	0	0	0	0	0
4930408O17Rik	0	0	0	0	0	0
4930412B13Rik	0	0	0	0	0	0
4930412C18Rik	5.16224	5.29396	4.78366	4.87285	4.47657	4.81893
4930412D23Rik	0	0	0	0	0	0
4930412F09Rik	0	0	0	0	0	0
4930412F15Rik	6.21957	6.55383	6.1545	6.3647	6.52286	6.53775
4930412L05Rik	5.41221	5.5696	5.6536	5.6802	5.08229	4.93441
4930412M03Rik	6.42852	6.34982	6.5256	6.55935	6.47657	6.23397
4930412O13Rik	0	0	0	0	0	0
4930415F15Rik	4.20071	3.50547	4.56954	4.57328	3.95301	4.32143
4930415H17Rik	0	0	0	0	0	0
4930415L06Rik	0	0	0	0	0	0
4930415O20Rik	3.27471	3.631	3.62612	4.26516	2.95301	4.04133
4930417G10Rik	2.76014	3.04604	3.92568	4.12077	2.53797	3.93441
4930417H01Rik	0	0	0	0	0	0.233971
4930417O22Rik	0	0	0	0	0	0
4930418C01Rik	4.81076	5.50547	5.24761	5.98137	5.73437	5.44342
4930419G24Rik	0	0	0	0	0	0
4930420K17Rik	9.85365	9.68628	9.78522	9.77069	9.82183	9.49607
4930421P07Rik	0	0	0	0	0	0
4930422G04Rik	11.7374	11.8662	11.8133	12.0267	11.9481	11.9126
4930423M02Rik	0	0	0	0	0	0
4930423O20Rik	5.16224	6.09043	5.87988	5.48755	5.37927	5.62629
4930425F17Rik	4.20071	4.85339	4.38511	4.91724	4.27494	4.32143
4930426D05Rik	0	0	0	0	0	0
4930426I24Rik	2.76014	3.36797	2.51065	2.6802	3.12293	2.81893
4930426L09Rik	5.23818	4.5696	4.51065	4.33228	4.53797	5.04133
4930427A07Rik	12.2998	12.449	12.3808	12.4037	12.4014	12.481
4930428D18Rik	0	0	0	0	0	0
4930428E23Rik	1.53774	0.0460373	0	0	0	1.23397
4930428N03Rik	0	0	0	0	0	0
4930429B21Rik	6.9862	6.84045	6.95911	7.0124	6.9072	7.01533
4930429F24Rik	3.41221	4.29396	3.62612	4.04277	4.70789	4.14086
4930430A15Rik	0	0	0	0	0	0
4930430D24Rik	0	0	0	0	0	0
4930430E12Rik	4.99718	4.95293	4.318	5.19477	4.27494	5.27837
4930430F08Rik	10.3696	10.3498	10.3551	10.1812	10.177	10.2368
4930430J20Rik	0.952782	2.631	0.925683	0.872845	0	2.5559
4930430O22Rik	0	0.0460373	0	0	0	0
4930431F12Rik	0.952782	2.04604	0.925683	2.19477	0	0.233971
4930431P03Rik	0	0	0	0	0	0
4930432B10Rik	3.76014	4.36797	3.38511	4.12077	4.27494	3.81893
4930432E11Rik	0.952782	1.631	0	0.872845	0.953007	0
4930432K09Rik	0.952782	1.04604	0	0	0	1.23397
4930432K21Rik	9.96121	9.84045	9.81898	9.87002	9.93743	9.94133
4930432L08Rik	0	0	0	0	0	0
4930432M17Rik	0	0	0	0	0	0
4930433I11Rik	0	0	0	0	0	0
4930433N12Rik	0	1.04604	1.92568	1.45781	2.27494	2.5559
4930435E12Rik	0	0	0	0	0	0
4930435H24Rik	0	0	0.925683	0.872845	0	0
4930438A08Rik	4.53774	4.80092	4.56954	5.04277	5.23841	5.27837
4930438E09Rik	0	0	0	0	0	0
4930439A04Rik	0	0	0	0	0	0
4930440I19Rik	0	0	0	0	0	0
4930441J16Rik	0	0	0	0	0	0
4930441O14Rik	5.04024	4.80092	5.35195	5.3647	5.37927	5.09195
4930442H23Rik	1.95278	3.36797	2.24761	3.77974	2.53797	2.23397
4930442J19Rik	0.952782	1.04604	0	0	0	0
4930442L01Rik	0	0	0	0	0	0
4930443B20Rik	2.95278	2.36797	0.925683	3.96031	2.27494	1.81893
4930443G12Rik	0	0	0	0	0	0
4930443O20Rik	0	0	0.925683	0	0	0
4930444A02Rik	10.4255	10.2868	10.353	10.4455	10.4648	10.43
4930444E06Rik	0	0	0	0	0	0
4930444G20Rik	3.41221	3.21596	3.83257	3.19477	3.27494	3.04133
4930444M15Rik	0	0	0	0	0	0
4930444P10Rik	0	2.631	0	1.45781	2.27494	1.81893
4930445B16Rik	0	0	0	0	0	0
4930445N08Rik	0	0	0	0	0	0
4930447A16Rik	0	0	0	0	0	0
4930447C04Rik	5.37905	5.5696	5.54039	5.48755	5.34532	5.5559
4930447F04Rik	0	0	0	0	0	0
4930447M23Rik	2.27471	2.04604	0.925683	3.04277	1.95301	2.81893
4930448D08Rik	0	0	0	0	0	0
4930448E22Rik	0	0	0	0	0	0
4930448H16Rik	3.53774	2.85339	2.24761	2.19477	2.95301	0
4930448K12Rik	0.952782	0	0	0	0	0
4930448K20Rik	0	0	0	0	0	0
4930448N21Rik	0.952782	0	0	0	0	0
4930449A18Rik	0	0	0	0	0	0
4930449E01Rik	0	0.0460373	0.925683	0	0.953007	1.23397
4930449I24Rik	0	0	0	0	0	0
4930451C15Rik	0	0	0	0.872845	1.53797	0
4930451E10Rik	4.20071	4.04604	3.92568	3.6802	3.12293	3.4039
4930451G09Rik	6.8476	7.04604	6.7201	6.62773	6.91879	6.78856
4930451I11Rik	0	0.0460373	0	0	0	1.23397
4930452B06Rik	2.27471	1.631	3.73304	2.6802	2.27494	2.23397
4930452L02Rik	0	0	0	0	0	0
4930453H23Rik	0	0	0	0	0	0
4930453N24Rik	10.4616	10.3256	10.459	10.4559	10.4912	10.4507
4930453O03Rik	0	0	0	0	0	0
4930455B14Rik	0	0	0	0	0	0
4930455C21Rik	11.2651	11.1695	11.214	11.0577	11.0204	11.0826
4930455D15Rik	0	0.0460373	0	0	0	0
4930455F23Rik	9.59844	9.57547	9.64849	9.616	9.4999	9.44829
4930455G09Rik	1.53774	2.04604	0.925683	1.87285	1.53797	0.233971
4930455H04Rik	0	0	0	0	0	0
4930456L15Rik	0	0.0460373	0	0	0.953007	0
4930457A20Rik	0	0	0	0	0	0
4930458D05Rik	0	0	1.51065	1.45781	1.53797	0.233971
4930458L03Rik	0	0	0	0	0	0
4930461C15Rik	0.952782	2.36797	0	0	2.53797	2.23397
4930461G14Rik	3.41221	1.04604	3.24761	3.04277	3.76036	2.81893
4930463O16Rik	2.53774	1.631	1.92568	0.872845	1.95301	1.81893
4930465A12Rik	0	0	0	0	0	0
4930465K10Rik	4.41221	4.90402	4.09561	3.04277	3.27494	3.6934
4930465M20Rik	0	0	0	0	0	0
4930466I24Rik	0	0	0	0	0	0
4930467D21Rik	0	0	0	0	0	0
4930467E23Rik	0.952782	0.0460373	2.24761	0.872845	0	0.233971
4930467K11Rik	0	0	0	0	0	0.233971
4930468A15Rik	0	0	0	0	0	0
4930469B13Rik	0	0	0	0	0	0
4930469G21Rik	0	0	0	0	0	0.233971
4930469K13Rik	3.53774	2.85339	3.73304	3.33228	1.53797	1.81893
4930470G03Rik	0	0.0460373	1.92568	1.87285	0.953007	0
4930470P17Rik	0	0	0	0	0	0
4930471C04Rik	0	0	0	0	0	0
4930471C06Rik	0	0	0	0	0	0
4930471I20Rik	2.27471	2.36797	0	2.87285	2.53797	1.23397
4930471M09Rik	0	0	0	1.45781	0.953007	0.233971
4930471M23Rik	10.6833	10.7051	10.8386	10.8707	10.9593	10.967
4930473A02Rik	3.12271	2.36797	3.51065	3.87285	3.65345	3.93441
4930473A06Rik	8.39573	8.62347	8.40546	8.74936	8.77319	8.86697
4930473D10Rik	0	0	0	0	0	0
4930474H06Rik	0	0	0	0	0	0
4930474N05Rik	2.76014	2.36797	1.51065	0	2.27494	1.23397
4930477E14Rik	0	0	0	0	0	0
4930478K11Rik	0	0	0	0	0	0.233971
4930479D17Rik	3.53774	3.74648	3.51065	5.00213	4.76036	3.6934
4930479M11Rik	3.41221	3.50547	4.24761	3.87285	3.53797	2.23397
4930480E11Rik	0	0	0	0	0	0
4930480G23Rik	0	0	0	0	0	0
4930480K15Rik	0	0	0	0	0	0
4930480K23Rik	6.04024	6.17532	5.94805	6.31579	5.83565	6.32143
4930481A15Rik	3.65322	3.631	3.09561	3.19477	4.12293	3.23397
4930481B07Rik	4.47634	4.29396	4.56954	4.73083	4.20093	4.4819
4930483C13Rik	0	0	0	0	0	0
4930483J18Rik	4.47634	4.631	4.78366	4.91724	4.8599	4.32143
4930483K19Rik	3.85967	4.50547	3.73304	3.33228	2.76036	4.6934
4930486F22Rik	0	1.631	0	0.872845	0	0
4930486I03Rik	0	0	0	0	0	0
4930486L24Rik	0	0	0	0	0	0
4930488B22Rik	0	0	0	0	0	0
4930500F10Rik	3.27471	4.21596	2.92568	3.6802	3.27494	3.6934
4930500J02Rik	11.3712	11.3691	11.364	11.462	11.4388	11.4379
4930500M09Rik	0	0.0460373	0	0	0	0
4930502E09Rik	2.76014	3.04604	3.62612	2.87285	2.53797	4.32143
4930502E18Rik	6.83542	6.5696	6.35195	6.42743	6.29286	6.4819
4930503B20Rik	0	0	0	0	0	0
4930503E14Rik	0.952782	2.631	1.92568	0.872845	1.53797	1.23397
4930503H13Rik	0	0	0	0	0	0
4930503L19Rik	9.91712	10.0205	9.94527	9.99697	9.99055	9.96359
4930504O13Rik	0	0	0	0	0	0
4930505A04Rik	0	0	0	0	0	0
4930505G20Rik	0	0	0	0	0	0
4930505H01Rik	0	0	0	0	0	0
4930505K14Rik	3.41221	2.36797	2.51065	3.96031	0	3.04133
4930505M18Rik	0	0	0	0	0	0
4930505N22Rik	0.952782	2.04604	0	0.872845	0.953007	0.233971
4930505O20Rik	0	0	0	0	0	0
4930506C21Rik	2.95278	4.21596	3.62612	4.33228	3.27494	4.5559
4930506M07Rik	12.6644	12.5774	12.5877	12.6143	12.6642	12.5932
4930507D10Rik	0	0	0	0	0	0
4930509E16Rik	8.02424	7.7875	7.88569	7.8672	7.81099	7.89931
4930509G22Rik	12.7684	12.8524	12.7512	12.5437	12.5124	12.5372
4930509K18Rik	0	0	0	0	0	0
4930510E17Rik	0	0	0	0	0	0
4930511A02Rik	0	0	0	0	0	0
4930511F01Rik	1.95278	3.21596	3.24761	2.87285	2.27494	1.81893
4930511I11Rik	0.952782	0	0	0	0.953007	0
4930511M06Rik	7.20071	7.48067	6.91437	7.412	7.22913	6.96189
4930511M11Rik	0	0.0460373	0.925683	0	1.95301	1.23397
4930511O05Rik	0	0	0	0	0	0
4930512B01Rik	1.95278	1.631	2.73304	2.6802	2.76036	2.81893
4930512H18Rik	0	0	0.925683	0	0	0.233971
4930512M02Rik	4.70767	4.1335	3.92568	4.6802	4.27494	3.81893
4930513N10Rik	8.12271	8.22096	8.17835	8.09685	8.16246	8.18234
4930513O06Rik	0	0	0	0	0	0.233971
4930515B02Rik	0	0	0	0	0	0
4930515G01Rik	3.85967	4.29396	3.38511	3.87285	3.95301	2.81893
4930515G13Rik	1.53774	3.36797	3.24761	2.87285	1.53797	3.04133
4930515L19Rik	0	0	0	0	0	0
4930516K23Rik	0	0	0	0	0	0
4930517E11Rik	0	0	0	0	0	0
4930517O19Rik	2.76014	1.04604	2.24761	1.45781	2.53797	2.23397
4930518C09Rik	0	0	0	0	0	0
4930518I15Rik	6.08206	6.71846	6.59811	6.39641	6.20093	6.3425
4930519A11Rik	0	0	0	0	0	0
4930519D14Rik	0.952782	0.0460373	0	0.872845	0	0.233971
4930519F09Rik	0	0	0.925683	1.87285	0	0.233971
4930519F16Rik	6.16224	5.68989	5.80833	5.93893	5.65345	5.27837
4930519G04Rik	1.53774	0	0	0	0.953007	0.233971
4930520K10Rik	1.95278	0.0460373	0	0.872845	0.953007	0.233971
4930520O04Rik	5.50737	6.5852	6.17361	6.58709	5.9974	6.4039
4930521A18Rik	0	0.0460373	0.925683	0.872845	0.953007	0
4930521C21Rik	0.952782	0	0	0.872845	0	0.233971
4930522H14Rik	0	0	0	0	0	0
4930522L14Rik	9.80453	9.63475	9.46678	9.63937	9.71123	9.66024
4930522N08Rik	0	0	0	0	0	0
4930522O17Rik	0	0	0	0	0	0
4930523C07Rik	0	0.0460373	0	0	0	0.233971
4930524B15Rik	0	1.04604	0.925683	0	0	0
4930524E20Rik	0	0	0	0	0	0
4930524J08Rik	3.12271	4.1335	4.24761	3.87285	3.65345	4.04133
4930524L23Rik	4.47634	4.85339	5.21109	4.62773	4.59686	4.4819
4930524N10Rik	0	0	0	0	0	0
4930524O07Rik	3.65322	4.29396	4.09561	3.87285	3.12293	4.4039
4930525F21Rik	3.85967	2.85339	4.01315	3.87285	2.95301	3.04133
4930525G20Rik	0.952782	0	0	1.45781	0	0.233971
4930525M21Rik	0	0	0	0	0	0
4930526A20Rik	1.95278	3.50547	2.24761	3.19477	1.95301	1.23397
4930526D03Rik	0	2.85339	1.51065	1.45781	0	0.233971
4930526F13Rik	0	0	0	0	0	0
4930526L06Rik	1.95278	1.631	0	0	0	1.23397
4930527A07Rik	0	0	0	0	0	0
4930527B05Rik	0	0	0	0	0	0
4930527E20Rik	1.53774	2.36797	3.24761	2.19477	3.27494	2.81893
4930527J03Rik	0	0.0460373	0	0	0	0
4930528D03Rik	3.76014	4.85339	4.56954	5.15825	4.41244	4.5559
4930528F23Rik	8.60024	8.47649	8.45316	8.46903	8.58963	8.31079
4930528G23Rik	0	0	0	0	0	0
4930528P14Rik	0	0	0	0	0	0
4930529C04Rik	0	0.0460373	0	0.872845	0	0
4930529F22Rik	0	0	0	0	0	0
4930529F24Rik	0	0	0	0	0	0
4930529I22Rik	0	0	0	0	0	0
4930529M08Rik	6.56749	7.06841	6.98097	7.13023	6.8599	6.57382
4930532G15Rik	3.41221	1.631	3.09561	3.19477	3.95301	3.6934
4930533B01Rik	0	0	0	0	0	0
4930533I22Rik	1.53774	2.36797	2.51065	2.45781	2.27494	1.81893
4930533K18Rik	0	0	0	0	0	0
4930533L02Rik	0	0	0	0	0	0
4930534B04Rik	10.3213	10.2904	10.3051	10.1686	10.2465	10.1691
4930534D22Rik	0	0	0	0	0	0
4930535C22Rik	0	0	0	0	0	0
4930535L15Rik	3.65322	3.74648	1.51065	3.19477	3.95301	3.23397
4930538E20Rik	1.95278	2.04604	2.24761	1.87285	0	1.81893
4930538K18Rik	5.27471	5.50547	5.59811	5.45781	5.73437	5.23397
4930539E08Rik	8.46058	8.60828	8.45316	8.6542	8.78273	8.75361
4930539J05Rik	3.76014	3.36797	4.318	3.87285	4.27494	3.81893
4930540M05Rik	2.95278	2.85339	1.51065	1.45781	1.95301	1.81893
4930542C12Rik	4.41221	4.85339	4.78366	5.00213	5.37927	4.81893
4930542C16Rik	0	0	0	0	0	0
4930542H20Rik	0	1.04604	1.51065	1.45781	0	1.23397
4930542N07Rik	0	0	0	0	0	0
4930544D05Rik	1.53774	0.0460373	0	0	0	0.233971
4930544G11Rik	0	0	0	0	0	0
4930544I03Rik	2.76014	3.50547	3.24761	3.33228	3.53797	3.23397
4930544L04Rik	0	0	0	0	0	0
4930544M13Rik	0	0	0	0	0	0
4930544O15Rik	5.16224	5.36797	5.17361	5.00213	5.83565	4.87783
4930545L23Rik	0	0	0	0	0	0.233971
4930546C10Rik	0	0	0	0	0	0
4930546G22Rik	0	0	0	0	0	0
4930547C10Rik	0	0	0	0	0.953007	0.233971
4930547E08Rik	0	0	0	0	0.953007	0
4930547M16Rik	5.20071	5.33144	5.35195	5.29911	4.81099	5.18817
4930547N16Rik	10.7617	10.6663	10.5866	10.5672	10.6014	10.5871
4930548G14Rik	0	0	0	0	0	0
4930548H24Rik	2.27471	1.04604	2.73304	0.872845	0	2.81893
4930548K13Rik	0	0	0	0	0	0
4930549C01Rik	0	0.0460373	0	0	0	0
4930550C14Rik	0	0.0460373	0	0	0	0.233971
4930550C17Rik	0	0	0	0	0	0
4930550G17Rik	5.81076	6.36797	5.94805	6.26516	5.9974	5.78856
4930550L24Rik	5.12271	5.04604	5.28324	4.91724	5.08229	5.04133
4930551L18Rik	1.53774	0.0460373	0	1.87285	0	0.233971
4930551O13Rik	1.95278	3.50547	0.925683	3.19477	2.53797	3.04133
4930552N02Rik	0	0	0	0	0	0
4930552P12Rik	0	1.04604	0	0	0	0.233971
4930553M12Rik	0	0	0	0	0	0
4930554G24Rik	0	0	0	0	0	0
4930554H23Rik	0	0	0	0	0	0
4930555B11Rik	0	0	0	0	0	0
4930555B12Rik	0	0	0	0	0	0
4930555F03Rik	0	3.04604	2.51065	2.6802	2.53797	2.5559
4930555G01Rik	0	0	0	0	0	0
4930555I21Rik	5.20071	5.4723	5.54039	5.62773	5.41244	6.01533
4930555J06Rik	0	0	0	0	1.53797	0
4930555K19Rik	0	0	0	0	0	0
4930555M17Rik	0	0	0	0	0	0
4930555O08Rik	0	0	0	0	0	0
4930556G01Rik	0	0	0	0	0	0
4930556I23Rik	6.21957	5.85339	5.87988	5.80358	5.93029	6.18817
4930556J24Rik	0.952782	0.0460373	0	2.19477	1.53797	1.23397
4930556L07Rik	0	0	0	0	0	0
4930556M19Rik	0	0	0	0	0.953007	0
4930556N08Rik	0	2.85339	2.92568	1.87285	1.95301	3.04133
4930556N13Rik	3.12271	2.04604	2.24761	3.04277	0.953007	2.23397
4930557A04Rik	0	0	0	0	0	0
4930557C09Rik	1.95278	1.04604	1.51065	2.45781	1.53797	1.81893
4930557F10Rik	0	0	0	0	0	0
4930558G05Rik	0	0	0	0	0	0
4930558J18Rik	9.01077	8.743	8.81747	8.83574	8.81099	8.7378
4930558J22Rik	0	0.0460373	0	0	0	0
4930558K02Rik	6.79827	7.01182	6.94805	7.0823	7.25679	7.04133
4930562A09Rik	0	0.0460373	0	0	0	0
4930562C15Rik	2.76014	2.85339	1.92568	3.04277	2.27494	2.81893
4930562D21Rik	0	0	0	0	0	0
4930562F07Rik	0	0	0	0	0	0
4930563D23Rik	0	0	0	0	0	0
4930563E18Rik	3.27471	2.04604	2.24761	2.45781	0	1.23397
4930563E22Rik	3.95278	4.36797	4.318	3.87285	3.27494	3.6934
4930563I02Rik	0	0	0	0	0	0
4930564B18Rik	0	0	0	0	0	0
4930564D02Rik	0	0	0	0	0	0
4930564G21Rik	0	0	0	0	0	0
4930564K09Rik	0	0	0	0	0	0
4930565N06Rik	7.23818	7.38589	7.30072	7.64763	7.37927	7.22266
4930566F21Rik	1.95278	3.85339	3.38511	3.04277	1.95301	2.23397
4930566N20Rik	0	0	0	0	0	0
4930567H17Rik	0	0	0	0	0	0
4930568D16Rik	0	0	0	0	0	0
4930568K20Rik	1.53774	2.04604	1.51065	2.19477	1.53797	0.233971
4930569F06Rik	0	0	0	0	0	0
4930570D08Rik	0	0	0	0	0	0
4930570G19Rik	5.08206	5.5696	5.13514	5.42743	5.23841	5.23397
4930570N18Rik	0	0.0460373	0	1.45781	0.953007	0.233971
4930570N19Rik	2.53774	1.631	0.925683	2.6802	1.53797	2.23397
4930571K23Rik	0	0	0	0	0	0
4930571N24Rik	0	0	0	0	0	0
4930572J05Rik	13.6495	13.6079	13.6771	13.4775	13.5408	13.6131
4930572O03Rik	0	0	0	0	0	0
4930577H14Rik	0	0	0	0	0	0
4930577N17Rik	4.53774	4.95293	4.24761	5.00213	4.59686	4.4039
4930578C19Rik	0	0	0	0	0	0
4930578G10Rik	0	0	0	0	0	0
4930578I06Rik	0	0	0	0	0	0
4930578I07Rik	0	0	0	0	0	0
4930578M01Rik	4.90698	4.80092	4.01315	4.5167	4.8599	4.4039
4930578N16Rik	7.65322	7.21596	7.23857	7.22157	7.63951	7.45314
4930579C12Rik	0	0.0460373	0	0.872845	0	0
4930579C15Rik	3.27471	3.04604	3.24761	3.87285	2.95301	3.04133
4930579D09Rik	0	0	0	0	0	0
4930579F01Rik	0	0	0	0	0	0
4930579G18Rik	8.58941	9.12285	9.02635	8.76463	8.91879	8.74967
4930579G22Rik	6.27471	6.73254	6.28324	6.34858	6.66725	6.4819
4930579G24Rik	9.78883	9.70067	9.73465	9.81389	9.80476	9.74967
4930579K19Rik	3.95278	4.29396	4.09561	3.96031	3.41244	4.04133
4930579M01Rik	0	0	0	0	0	0
4930579O11Rik	0	0	0	0	0	0
4930580A09Rik	5.20071	4.74648	5.17361	4.87285	4.95301	4.6934
4930581F22Rik	3.53774	3.50547	3.51065	3.87285	3.12293	3.23397
4930583H14Rik	3.12271	2.04604	3.51065	3.77974	2.95301	2.5559
4930583I09Rik	0	0	0	0	0	0
4930583K01Rik	0.952782	2.36797	0.925683	2.45781	1.53797	3.23397
4930583P06Rik	0	0	0	0	0	0
4930584F24Rik	0	0	0	0	0	0
4930586N03Rik	0	0	0	0	0	0
4930587A21Rik	0	0	0	0	0	0
4930588K23Rik	2.27471	2.04604	2.24761	2.87285	2.95301	0
4930588N13Rik	0	0	0	0	0	0
4930589L23Rik	0	0	0	0	0	0
4930589P08Rik	0	0.0460373	0	0	0	0
4930590J08Rik	4.12271	4.21596	4.24761	3.77974	3.27494	3.23397
4930591A17Rik	0	0	0	0	0	0
4930593A02Rik	3.76014	2.631	1.92568	3.33228	1.95301	2.81893
4930593C16Rik	0	0	0	0	0	0
4930594C11Rik	4.85967	4.90402	4.62612	5.26516	4.65345	4.81893
4930594M22Rik	5.12271	5.09043	4.62612	5.42743	4.81099	5.14086
4930594O21Rik	0	0	0	0	0	0
4930595D18Rik	3.53774	3.74648	3.09561	3.33228	2.76036	1.81893
4930595M18Rik	0	0	0	0	0	0
4930596D02Rik	0	0	0	0	0	0
4930596I21Rik	2.76014	3.50547	2.51065	2.6802	0	2.23397
4930596M17Rik	4.27471	4.631	4.78366	4.62773	4.20093	4.23397
4930597A21Rik	1.53774	2.631	1.92568	0.872845	0	0
4930597O21Rik	1.95278	0	1.92568	2.19477	0	0.233971
4930598A11Rik	0.952782	1.04604	1.51065	1.87285	1.53797	0.233971
4930599N23Rik	0	0	0	0	0	0
4931400O07Rik	0	0	0	0	0	0
4931403E22Rik	2.27471	1.631	1.92568	1.87285	2.76036	3.04133
4931403G20Rik	2.53774	2.36797	2.73304	2.87285	2.53797	2.81893
4931403M11Rik	0	0	0	0	0	0
4931406B18Rik	3.41221	2.36797	3.38511	3.33228	2.76036	2.5559
4931406C07Rik	11.2865	11.1572	11.1321	11.0762	11.1148	11.0494
4931406G06Rik	0	0	0	0	0	0.233971
4931406P16Rik	11.0626	11.0559	11.105	11.321	11.3095	11.2626
4931407G18Rik	0	0	0	0	0	0
4931408A02Rik	6.72097	6.5696	6.73304	6.33228	6.55292	6.36325
4931408C20Rik	0	0	0	0	0	0
4931409K22Rik	0	3.85339	2.73304	4.33228	3.53797	3.4039
4931413I07Rik	0	0	0	0	0	0
4931413K12Rik	4.12271	4.5696	3.73304	5.15825	4.27494	5.04133
4931414P19Rik	10.2102	10.1958	10.2843	10.2446	10.2839	10.3888
4931415C17Rik	5.08206	5.4723	4.87988	5.39641	5.34532	4.81893
4931417E11Rik	0	0	0	0	0	0
4931417G12Rik	2.95278	2.85339	2.24761	2.19477	2.53797	3.4039
4931422A03Rik	4.59664	4.68989	4.09561	4.5167	3.53797	4.14086
4931423N10Rik	4.81076	4.5696	4.318	4.26516	4.20093	4.5559
4931428F04Rik	9.13766	9.14407	9.18543	9.48387	9.38555	9.47238
4931428L18Rik	6.81076	6.71846	6.7201	6.42743	6.65345	6.67691
4931429I11Rik	0	0.0460373	0	0	0	0
4931429L15Rik	2.27471	2.04604	2.51065	1.87285	2.27494	1.81893
4931429P17Rik	0	0	0	0	0	0
4931431C16Rik	1.53774	1.04604	2.51065	2.45781	2.53797	2.81893
4931431F19Rik	0	0	0	0	0	0
4931440F15Rik	2.76014	1.631	2.73304	3.19477	2.27494	3.23397
4931440J10Rik	0	0	0.925683	0	0	0
4931440L10Rik	1.53774	2.04604	1.92568	1.45781	0	1.23397
4931440P22Rik	6.9862	7.18559	7.1545	6.91724	6.89552	6.9064
4932411E22Rik	0	0	0	0	0	0
4932411G14Rik	1.53774	2.36797	0.925683	1.45781	0	2.23397
4932411N23Rik	0	0	0	0	0	0
4932412D23Rik	0	0.0460373	0	0	0	0
4932412H11Rik	2.53774	3.04604	2.92568	2.19477	2.53797	2.5559
4932414J04Rik	0	0	0	0	0	0
4932414N04Rik	0	0	0	0	0	0
4932415D10Rik	0	2.04604	0	0.872845	0	0
4932415G12Rik	8.86866	8.92255	8.94527	9.2282	9.24763	9.01205
4932415M13Rik	0	0	0	0	0	0
4932416K20Rik	0	0	0	0	0	0
4932418E24Rik	0	0	0	0	0	0.233971
4932425I24Rik	8.3191	8.45118	8.4841	8.2304	8.44085	8.32673
4932429P05Rik	0	0	0	0	0	0
4932430I15Rik	0	0	0	0	0	0
4932431P20Rik	2.27471	0	0.925683	0	0	0.233971
4932435O22Rik	0	0	0	0	0	0
4932438A13Rik	12.9223	12.9333	12.9955	13.2102	13.1641	13.0941
4932438H23Rik	0	1.04604	0	0	0	0
4932441B19Rik	0	0	0.925683	0	0	0
4932441J04Rik	0	0	0	0	0	0
4932442E05Rik	3.85967	4.36797	5.05497	4.19477	4.12293	5.04133
4932442L08Rik	3.41221	3.36797	3.51065	3.04277	2.95301	1.81893
4932443I19Rik	0	0	0	0	0	0.233971
4932443L11Rik	0	0.0460373	0.925683	0.872845	0	0
4932702P03Rik	3.95278	4.21596	3.83257	4.57328	3.41244	3.6934
4933400A11Rik	0	0	0	0	0	0
4933400C05Rik	2.27471	1.631	2.24761	1.45781	2.27494	1.23397
4933400F03Rik	0	0	0	0	0	0
4933401B06Rik	0	0	0	0	0	0
4933401P06Rik	0	0	0	0	0	0
4933402D24Rik	5.31033	5.71846	5.28324	5.12077	5.68093	5.36325
4933402E13Rik	2.27471	2.04604	2.92568	2.19477	2.53797	2.5559
4933402J07Rik	0	0	0	0	0	0
4933402N03Rik	0	0	0	0	0	0
4933402N22Rik	0	0	0	0	0	0
4933402P03Rik	0	0	0	0	0.953007	0
4933403F05Rik	12.1909	12.1047	12.17	12.1623	12.1932	12.0365
4933403G14Rik	0	0	0	0	0	0
4933403O03Rik	0	0	0	0	0	0
4933403O08Rik	0	0	0	0	0	0
4933404K08Rik	0	0	0	0	0	0
4933404M02Rik	5.59664	5.00023	5.44925	5.12077	5.37927	5.36325
4933404O12Rik	12.6752	12.6651	12.6491	12.5036	12.5389	12.5355
4933405D12Rik	2.27471	1.04604	0	1.45781	2.27494	2.5559
4933405E24Rik	0	1.04604	0	0	0	0
4933405L10Rik	4.04024	3.85339	4.38511	4.45781	3.65345	3.6934
4933405O20Rik	0	0	0	0	0	0
4933406C10Rik	5.83542	6.1335	6.07543	5.33228	5.7859	5.59152
4933406D12Rik	0	0	0	0	0	0
4933406F09Rik	0	0	0	0	0	0
4933406G16Rik	0	0	0	0	0	0
4933406I18Rik	2.53774	2.631	0.925683	2.45781	2.76036	2.23397
4933406J08Rik	2.53774	1.631	2.24761	1.45781	0.953007	0
4933406J10Rik	0.952782	0.0460373	0.925683	0	1.95301	1.23397
4933406K04Rik	0	0	0	0	0	0
4933406M09Rik	0	0	0	1.45781	0	0
4933406P04Rik	6.44463	6.5696	6.26553	6.5167	6.49217	6.3425
4933407C03Rik	12.7634	12.768	12.8197	12.7422	12.7815	12.8413
4933407E24Rik	0	0	0	0	0	0
4933407H18Rik	11.6388	11.8229	11.755	11.876	11.8272	11.7833
4933407I08Rik	0	0	0	0	0	0
4933407K13Rik	8.86267	8.9944	8.9285	9.19252	8.97537	8.86333
4933407L21Rik	4.20071	4.5696	4.01315	4.96031	4.20093	4.32143
4933407P14Rik	0	0	0	0	0	0
4933408B17Rik	1.53774	2.631	0.925683	1.87285	0	1.23397
4933408J17Rik	3.76014	3.36797	1.92568	2.6802	2.76036	3.04133
4933408N05Rik	3.41221	3.74648	1.92568	2.19477	2.53797	3.04133
4933409G03Rik	0	0	0	0	0	0
4933409K07Rik	0	0	0	0	0	0
4933411G06Rik	0	0	0	0	0	0
4933411G11Rik	2.76014	4.04604	2.92568	3.45781	2.76036	3.5559
4933411K16Rik	5.59664	6.00023	5.68057	5.98137	5.81099	5.59152
4933411K20Rik	11.5321	11.4554	11.4759	11.5944	11.6005	11.5159
4933411O13Rik	0	0	0	0	0	0
4933412A08Rik	0	0	0.925683	0	0	0
4933412E24Rik	0	0	0	0	0	0
4933413C19Rik	0	0	0	0	0	0
4933413G19Rik	6.73414	6.89153	6.8682	6.82704	6.77319	6.77313
4933413J09Rik	4.3451	3.631	4.17361	4.57328	3.76036	3.4039
4933413L06Rik	0	0	0	0	0	0
4933414I15Rik	0	0	0	0	0	0
4933415A04Rik	0	0	0	0	0	0
4933415D12Rik	0	0	0	0	0	0
4933415F23Rik	0	0	0	0	0	0
4933416C03Rik	0	0	0	0	0	0
4933416E03Rik	0	0	0	0	0	0
4933416E14Rik	0	0	0	0	0	0
4933416I08Rik	0	0	0	0	0	0
4933416M07Rik	0	2.04604	0	2.45781	0	2.23397
4933417A18Rik	0	0	0	0	0	0
4933417D19Rik	4.12271	4.631	4.87988	4.57328	4.65345	3.93441
4933421A08Rik	8.74394	8.98562	8.75857	9.2282	9.12043	9.17649
4933421E11Rik	10.7027	10.6845	10.6192	11.0315	11.057	10.8624
4933421I07Rik	0	0	0	0	0	0
4933421O10Rik	8.72757	8.79423	8.69055	8.47647	8.56403	8.60466
4933422H20Rik	6.6807	6.77396	6.75857	6.57328	6.9974	6.9064
4933423P22Rik	0	0	0	0.872845	0	0
4933424B01Rik	14.5687	14.4679	14.4707	14.3864	14.4082	14.3492
4933424L21Rik	0	0	0	0	0	0
4933424M12Rik	0	0	0	0	0	0
4933425H06Rik	0	0	0	0	0	0
4933425L06Rik	0.952782	0.0460373	0.925683	0	0	0
4933425O20Rik	3.65322	4.04604	3.38511	3.87285	3.27494	3.23397
4933426D04Rik	2.53774	2.04604	0	0.872845	3.27494	1.23397
4933426K07Rik	0	0.0460373	0	0	0	1.23397
4933426M11Rik	11.8552	11.8481	11.8864	12.1723	12.2021	12.2008
4933427D06Rik	2.27471	1.631	0.925683	2.19477	2.27494	0.233971
4933427D14Rik	10.8278	10.9988	11.025	10.9742	10.921	11.07
4933427E11Rik	3.95278	4.68989	3.92568	4.19477	3.53797	4.62629
4933427E13Rik	0	0	0	0	0	0
4933427G17Rik	6.27471	6.5852	6.8205	6.73083	7.06153	6.84868
4933427G23Rik	5.37905	5.29396	5.13514	5.6802	5.56772	5.5559
4933427I04Rik	7.13269	7.06841	7.16409	7.25655	6.87187	6.86333
4933427I22Rik	0	0	0	0	0	0
4933427J07Rik	7.44463	7.92255	7.76489	7.98659	7.69447	7.86333
4933428C19Rik	0	0	0	0	0	0
4933428G20Rik	0	2.631	3.09561	2.19477	2.27494	1.81893
4933428M09Rik	1.53774	0.0460373	1.92568	1.45781	1.95301	0
4933430H15Rik	2.53774	2.36797	3.62612	3.19477	3.53797	2.5559
4933430I17Rik	6.01887	6.17532	6.38511	6.55935	6.39595	6.4238
4933430M04Rik	0	0	0	0	0	0
4933431E20Rik	13.0976	13.3565	13.2701	13.234	13.1803	13.1346
4933431K23Rik	0	0	0	0	0.953007	0
4933432B09Rik	5.73414	6.11213	6.21109	5.73083	6.0191	6.32143
4933433C11Rik	1.53774	2.631	1.92568	2.45781	2.95301	2.81893
4933433G15Rik	5.73414	5.5696	5.59811	5.70574	4.9072	5.51937
4933433P14Rik	10.6172	10.4319	10.4735	10.6177	10.6351	10.5615
4933433P16Rik	0	1.04604	0	0	0	0.233971
4933434E20Rik	12.3853	12.2812	12.224	12.3269	12.3469	12.2522
4933434I20Rik	4.27471	3.21596	3.83257	4.26516	4.12293	4.23397
4933434M16Rik	0	0	0	0	0	0
4933435F18Rik	0	0	0	0	0	0
4933436C20Rik	8.90698	9.16498	8.90868	8.88407	8.83259	8.94822
4933436I01Rik	0	0	0	0	0	0
4933437F05Rik	7.9917	7.85982	7.77743	7.76159	7.77956	7.64336
4933437N03Rik	2.27471	2.631	0	1.87285	1.95301	2.5559
4933438A12Rik	0	0	0	0	0	0
4933438K21Rik	0	0	0	0	0	0
4933439C10Rik	7.29263	7.87259	7.69387	7.59394	7.42061	7.5559
4933439F18Rik	12.9834	12.9168	12.9163	13.0151	13.0353	12.9982
4933439K11Rik	6.06131	6.19578	6.22946	6.15825	6.47657	6.16471
4933440J02Rik	0.952782	0.0460373	1.92568	3.19477	0.953007	2.81893
4933440M02Rik	1.53774	1.04604	0	0	0	0
4933440N22Rik	4.04024	3.95293	3.24761	3.6802	3.65345	4.23397
5031410I06Rik	0	0	0	0	0	0
5031414D18Rik	9.02156	9.04322	9.08807	9.40423	9.42061	9.43119
5031425E22Rik	9.70934	9.76714	9.78211	9.69939	9.55292	9.68518
5031425F14Rik	2.27471	1.631	2.24761	2.19477	1.95301	2.5559
5031434C07Rik	0	0	0	0	0	0
5031434O11Rik	7.65322	7.82082	7.92004	7.58709	7.49217	7.64336
5031439G07Rik	14.539	14.4943	14.4874	14.2265	14.2702	14.2996
5033403F01Rik	3.76014	4.50547	4.51065	4.5167	4.04047	3.93441
5033411D12Rik	4.12271	4.1335	4.24761	4.39641	3.41244	4.32143
5033414D02Rik	12.3827	12.3967	12.2996	12.3903	12.4099	12.3623
5033417F24Rik	5.97515	5.85339	5.70704	5.96031	6.31056	5.9064
5033423K11Rik	0	0	0	0	0	0
5033428I22Rik	0	0	0	0	0	0
5033430I15Rik	7.51502	7.59293	7.56954	7.32406	7.21979	7.12879
5133400J02Rik	9.67046	9.71315	9.69882	9.6802	9.58418	9.65814
5133401N09Rik	10.3376	10.3892	10.2633	10.2576	10.2929	10.2865
5330411J11Rik	0	0	0	0	0	0
5330413P13Rik	0	0	0	0	0	0
5330416C01Rik	0	0	0	0	0	0
5330417C22Rik	7.47634	7.63849	7.78366	7.82121	7.81099	7.51937
5330417H12Rik	0	0	0	0	0	0
5330426P16Rik	6.69425	6.48898	6.94805	6.94966	7.17218	6.89218
5330429C05Rik	0	0	0	0	0	0
5330430P22Rik	0	2.04604	0.925683	1.87285	1.95301	2.5559
5330434G04Rik	0	0	0	0	0	0
5330437I02Rik	1.95278	2.04604	3.09561	3.04277	2.53797	2.23397
5330438D12Rik	6.79827	6.61589	6.99177	6.81536	6.87187	6.9064
5330438I03Rik	0	0	0	0	0	0
5330439A09Rik	0	0	0	0	0	0.233971
5330439B14Rik	0	0.0460373	0	0	0	0
5330439K02Rik	4.12271	3.74648	3.24761	4.26516	3.8599	3.93441
5430400D12Rik	3.41221	4.36797	2.92568	3.6802	2.53797	3.6934
5430401F13Rik	0	0	0	0	0	0
5430402E10Rik	0	0	0	0	0	0
5430402O13Rik	2.95278	3.36797	2.92568	3.33228	2.53797	3.04133
5430403G16Rik	9.33432	9.21094	9.39125	9.43127	9.39802	9.06686
5430405G05Rik	0	0	0	1.87285	0	0
5430405H02Rik	6.8953	6.81422	6.95911	6.64103	6.61122	6.66024
5430407P10Rik	7.05081	7.16498	7.04462	7.04277	7.29286	7.11661
5430411K18Rik	11.2531	11.3157	11.3239	11.2859	11.3346	11.4083
5430416N02Rik	10.0175	10.2975	10.1143	10.2737	10.0641	10.0935
5430416O09Rik	0	0	0	0	0	0
5430417L22Rik	10.5131	10.4544	10.5059	10.4465	10.4893	10.4471
5430419D17Rik	0	0	0	0	0	0
5430421N21Rik	2.27471	2.631	0	1.87285	0	1.23397
5430425J12Rik	0	0	0	0	0	0
5430427M07Rik	0	0	0	0	0	0
5430427O19Rik	9.44864	9.27966	9.35823	9.73703	9.77797	9.52399
5430435G22Rik	9.47045	9.40579	9.4512	9.34045	9.24533	9.31346
5430437P03Rik	13.3342	13.2601	13.2597	13.1139	13.1956	13.2662
5530400C23Rik	0	0	0	0	0	0
5530401A14Rik	1.53774	1.04604	1.51065	3.45781	2.27494	3.5559
5530401N12Rik	1.95278	2.04604	3.62612	2.45781	2.76036	3.4039
5530601H04Rik	10.3611	10.3395	10.3614	10.3717	10.4073	10.2729
5730403B10Rik	12.1801	12.1335	12.1192	12.2503	12.2491	12.3171
5730405O15Rik	6.78567	6.90402	6.8682	7.03272	6.81099	6.93441
5730409E04Rik	1.53774	2.04604	0	1.45781	1.53797	1.81893
5730412P04Rik	0	0	0	0	0	0
5730416F02Rik	0	2.631	0.925683	1.87285	1.53797	0.233971
5730419I09Rik	13.0682	13.092	13.0914	13.1255	13.1513	13.1157
5730420D15Rik	4.41221	5.04604	5.01315	4.45781	4.76036	4.87783
5730422E09Rik	6.32782	6.42108	6.33507	6.5167	5.95301	6.53775
5730435O14Rik	4.04024	4.21596	3.62612	3.6802	4.12293	3.5559
5730437C11Rik	0	0	0	0	0	0
5730437N04Rik	15.5044	15.3383	15.3398	15.1776	15.209	15.1989
5730446D14Rik	2.95278	3.95293	4.09561	3.6802	2.27494	3.04133
5730455O13Rik	11.4305	11.3163	11.3356	11.2769	11.2401	11.2319
5730455P16Rik	11.8975	11.8225	11.8137	11.8928	11.8922	11.8316
5730457N03Rik	0	0	0.925683	0	0	0
5730460C07Rik	0	0	0	0	0	0
5730469M10Rik	8.80453	8.5852	8.66378	8.64103	8.56034	8.54231
5730480H06Rik	5.62521	5.74648	5.24761	5.62773	5.04047	5.04133
5730494M16Rik	11.0607	10.8758	10.9376	10.8219	10.9367	10.8067
5730494N06Rik	11.0672	11.0615	11.0466	11.1349	11.0654	11.012
5730507C01Rik	2.27471	3.21596	2.73304	3.04277	2.27494	3.23397
5730508B09Rik	9.21253	9.07946	9.06523	8.89244	9.00013	8.62629
5730522E02Rik	1.53774	0.0460373	0.925683	0	1.53797	2.23397
5730528L13Rik	7.80453	7.71846	7.8022	7.92813	7.84175	7.78087
5730559C18Rik	3.41221	3.631	3.24761	3.33228	3.41244	3.23397
5730577I03Rik	5.83542	6.15456	6.13514	6.412	6.06153	5.62629
5730588L14Rik	2.76014	3.36797	2.92568	3.45781	3.65345	3.81893
5730590G19Rik	12.146	12.1763	12.2174	12.184	12.2599	12.2553
5730596B20Rik	3.76014	4.631	4.09561	4.33228	4.27494	3.23397
5830403L16Rik	1.95278	2.85339	2.73304	2.87285	3.27494	2.81893
5830403M04Rik	0	0.0460373	0	0	0	0
5830411N06Rik	0	0	0	0	0	0
5830415F09Rik	8.77296	8.87576	8.82353	8.90075	8.92167	8.98551
5830416P10Rik	7.44463	8.1175	8.01315	8.12077	7.75391	7.83388
5830417I10Rik	9.40605	9.58131	9.52745	9.48939	9.49797	9.46519
5830418K08Rik	11.9329	11.99	12.0088	12.0682	12.0365	11.9968
5830418P13Rik	10.6358	10.6422	10.5919	10.959	10.8395	10.7838
5830428H23Rik	9.12771	9.34066	9.23174	9.48202	9.49797	9.43119
5830432E09Rik	5.93006	6.09043	5.92568	6.70574	6.97537	6.81893
5830433M19Rik	10.3376	10.1215	10.2122	10.3466	10.2625	10.1288
5830444B04Rik	9.56565	9.65706	9.54956	9.97482	9.94453	10.0005
5830454E08Rik	7.10253	7.19578	6.90296	6.5167	6.62543	6.64336
5830462I19Rik	4.85967	4.90402	5.01315	4.6802	4.12293	5.4039
5830472F04Rik	2.95278	3.36797	3.62612	4.26516	3.27494	3.6934
5830473C10Rik	0	0	0	0	0	0
5930403N24Rik	0	0	0	0	0	0
5930412G12Rik	0	0	0	0	0	0
5930416I19Rik	12.1552	12.1926	12.2408	12.0559	12.1062	12.1009
5930422O12Rik	0.952782	1.04604	0	0.872845	0	0
5930434B04Rik	11.6097	11.6338	11.6951	11.7555	11.7216	11.7658
5S_rRNA	6.52264	6.77396	6.85642	7.06267	6.41244	6.57382
5_8S_rRNA	0	0	0	0	0	0
6030405A18Rik	0	0	0	0	0	0
6030408B16Rik	1.95278	2.36797	2.51065	3.33228	1.53797	2.5559
6030419C18Rik	0.952782	0.0460373	0	0.872845	1.53797	1.23397
6030422M02Rik	6.81076	6.68989	7.07543	6.93893	7.13292	7.05415
6030429G01Rik	9.52453	9.69529	9.57134	9.55408	9.71788	9.87783
6030442K20Rik	6.20071	6.42108	6.01315	6.38064	6.34532	6.27837
6030443J06Rik	7.16224	7.30343	7.17361	7.64763	7.13292	7.45314
6030445D17Rik	0	0	0	0	0	0
6030446N20Rik	8.4366	8.56567	8.28324	8.73083	8.68093	8.63911
6030452D12Rik	0	0	0	0	0	0
6030455H03Rik	0	0	0	0	0	0.233971
6030458C11Rik	12.6432	12.7669	12.7506	12.8446	12.8522	12.8364
6030468B19Rik	2.53774	3.85339	2.92568	3.6802	2.76036	3.81893
6030469F06Rik	0	0	0	0	0	0
6030471H07Rik	0	0	0	0	0	0
6030498E09Rik	0	0	0	0	0	0.233971
6230400D17Rik	6.77296	6.87893	7.11551	7.13963	6.88374	6.83388
6230409E13Rik	11.0087	10.976	11.0018	11.2737	11.2738	11.2494
6230427J02Rik	9.78883	9.59486	9.6889	9.46156	9.39802	9.36583
6330403A02Rik	2.95278	2.36797	3.51065	2.87285	2.76036	2.81893
6330403K07Rik	6.46058	6.74648	6.89147	6.66726	6.59686	6.74177
6330403L08Rik	4.20071	4.1335	3.92568	3.87285	4.12293	4.14086
6330403N20Rik	3.65322	2.631	1.51065	3.45781	3.41244	3.23397
6330406I15Rik	0	1.04604	0	0	0	0
6330407J23Rik	0	0	0	0	0	0
6330408A02Rik	10.3916	10.3792	10.4095	10.3796	10.3421	10.3294
6330409D20Rik	3.95278	5.09043	4.62612	5.57328	4.59686	5.23397
6330409N04Rik	11.9848	11.753	11.7833	11.7168	11.7323	11.6332
6330416G13Rik	10.7569	10.7016	10.7538	10.8629	10.8926	10.7905
6330418K02Rik	3.12271	3.85339	4.56954	3.96031	3.53797	3.5559
6330439K17Rik	6.77296	6.73254	6.78366	6.19477	6.41244	6.25634
6330444E15Rik	0	0	0	0	0	0.233971
6330503K22Rik	11.7304	11.726	11.7115	11.6762	11.6966	11.6811
6330512M04Rik	4.95278	5.74648	5.54039	5.26516	5.44486	5.32143
6330527O06Rik	0	0	0	0	0	0
6330545A04Rik	7.92433	8.05166	7.90296	7.64103	7.53044	7.82643
6330549D23Rik	6.76014	7.02332	6.5256	6.71834	6.94169	7.01533
6330578E17Rik	13.6597	13.5368	13.6014	13.6335	13.6339	13.537
6430503K07Rik	0	0	0	0	0	0
6430527G18Rik	11.1057	11.1766	11.218	10.7835	10.9267	11.0276
6430531B16Rik	1.53774	2.36797	0.925683	0.872845	0	0
6430548M08Rik	8.5112	8.52177	8.60516	8.87566	9.00558	9.07002
6430550D23Rik	6.14261	6.1335	6.44925	6.4427	6.12293	6.25634
6430562O15Rik	4.12271	4.631	4.56954	4.26516	4.65345	4.62629
6430571L13Rik	7.48416	7.55383	7.69387	7.6802	7.83565	7.96868
6430573F11Rik	0	0	0	0	0	0
6430590A07Rik	3.65322	4.631	4.56954	4.12077	4.34532	4.32143
6430598A04Rik	8.48806	8.49725	8.52187	8.41588	8.46476	8.49607
6430628N08Rik	0.952782	2.04604	0	0.872845	1.53797	0
6430704M03Rik	1.53774	0.0460373	0.925683	2.19477	0	2.23397
6430710C18Rik	0	0.0460373	0	0	0	0
6530401F13Rik	0	0.0460373	0	0	0.953007	1.23397
6530401N04Rik	11.8791	11.7905	11.8449	11.7045	11.766	11.7477
6530402F18Rik	8.52643	8.49725	8.58032	8.79766	8.63951	8.68105
6530403G13Rik	0	0	0	0	0	0
6530409C15Rik	5.44463	6.09043	5.24761	5.70574	5.08229	5.62629
6530411M01Rik	0	0	0	0	0	0
6530418L21Rik	10.1852	10.1027	10.1712	10.1338	10.1154	10.1706
6720401G13Rik	9.75853	10.2433	9.96734	10.2457	10.1806	10.4089
6720416L17Rik	4.70767	5.60063	5.56954	5.15825	5.31056	5.4819
6720456B07Rik	13.0796	13.0125	13.0252	13.0164	13.0253	12.9796
6720456H20Rik	8.58578	8.56174	8.67388	8.98659	8.9072	8.74572
6720463M24Rik	11.7325	11.8212	11.7763	11.791	11.7823	11.7097
6720483E21Rik	2.27471	3.21596	3.09561	2.87285	3.65345	3.23397
6720489N17Rik	6.83542	6.70425	6.49554	6.75549	6.65345	6.75753
6820408C15Rik	0.952782	0	1.51065	1.87285	0	0.233971
6820431F20Rik	12.5989	12.6594	12.6636	12.7224	12.6799	12.54
7330404K18Rik	1.95278	0	0.925683	0	0	0.233971
7420426K07Rik	0	0	0	0	0	0
7420461P10Rik	2.53774	2.85339	3.24761	3.57328	2.27494	1.81893
7530420F21Rik	0	0	0	0	0	0
7530422B04Rik	1.95278	1.04604	1.51065	1.87285	1.95301	0.233971
7SK	8.17195	8.67903	8.51065	8.72147	8.42874	8.19397
8030411F24Rik	0	0	0	0	0	0
8030423F21Rik	3.12271	2.631	2.51065	2.45781	0.953007	1.81893
8030423J24Rik	0	0	0	0	0	0
8030443G20Rik	0	0	0	0	0	0.233971
8030451A03Rik	0	0	0	0	0	0
8030453O22Rik	8.75368	8.74648	8.82957	8.56633	8.636	8.3684
8030462N17Rik	11.2531	11.2103	11.2666	11.211	11.2653	11.2255
8030474K03Rik	4.76014	4.80092	4.01315	4.57328	4.8599	5.27837
8430403D17Rik	0.952782	0	0	0.872845	0	0.233971
8430406I07Rik	11.7517	11.5939	11.6684	11.5324	11.5815	11.5548
8430408G22Rik	0.952782	0	0	1.87285	1.95301	0.233971
8430410A17Rik	12.9211	12.8972	12.8333	12.8394	12.8845	12.8708
8430410K20Rik	11.4305	11.3326	11.3029	11.4931	11.5257	11.3805
8430419K02Rik	0	0	0	0	0	0
8430419L09Rik	0	0	0	0	0.953007	0.233971
8430423G03Rik	0	0	0	0	0	0.233971
8430427H17Rik	5.53774	5.50547	6.07543	5.87285	5.73437	5.78856
8430429K09Rik	9.53774	9.4723	9.48983	9.23698	9.20567	8.93441
8430432A02Rik	3.27471	4.04604	2.92568	3.45781	3.27494	3.4039
8430436N08Rik	0	0	0.925683	0	0	1.23397
8430437L04Rik	0	0	1.51065	0	0	0
9030025P20Rik	8.09233	8.12819	8.2157	7.85013	7.8659	8.00216
9030204H09Rik	0	0	0	0	0	0
9030224M15Rik	0	0.0460373	0.925683	0.872845	0.953007	0.233971
9030407P20Rik	8.30593	8.03472	8.10061	8.08716	8.07713	7.98216
9030418K01Rik	0	0	0	1.87285	0	0.233971
9030425E11Rik	4.65322	4.80092	4.83257	5.04277	4.41244	4.87783
9030612E09Rik	0.952782	0.0460373	1.92568	0.872845	0	0.233971
9030617O03Rik	11.7313	11.7395	11.8106	11.6439	11.6957	11.6571
9030619P08Rik	4.53774	4.1335	3.51065	4.73083	4.59686	3.93441
9030622O22Rik	4.81076	5.40359	4.78366	5.12077	5.08229	4.4039
9030624G23Rik	0	0.0460373	0	0	0	0
9030624J02Rik	14.5307	14.5831	14.6327	14.7327	14.7718	14.7514
9030625A04Rik	2.27471	1.04604	0.925683	0.872845	0.953007	0.233971
9130008F23Rik	4.04024	5.17532	4.83257	4.04277	4.41244	4.32143
9130011E15Rik	10.1314	10.1135	10.1068	10.0932	10.0271	10.0494
9130011J15Rik	11.542	11.4178	11.3795	11.3762	11.3902	11.349
9130014G24Rik	5.50737	6.29396	5.80833	5.54527	5.56772	5.75753
9130015L21Rik	0	0	0	0	0	0
9130017K11Rik	0	0	0	0	0	0
9130017N09Rik	1.53774	2.85339	1.51065	1.45781	0	1.23397
9130019O22Rik	7.81076	7.98855	7.95911	7.79766	7.85387	8.06686
9130019P16Rik	0	1.631	1.51065	2.19477	0.953007	2.23397
9130020K20Rik	5.81076	6.04604	5.6536	6.0823	5.41244	6.06686
9130023H24Rik	8.98069	8.94086	9.0498	9.2127	9.28616	9.17649
9130024F11Rik	3.85967	3.36797	2.73304	3.6802	2.53797	3.04133
9130204K15Rik	8.27921	8.1907	8.2431	8.3033	8.2151	8.28925
9130204L05Rik	0	0	0	0	0	0
9130206I24Rik	6.8953	7.22595	6.80833	7.00213	7.07195	6.94822
9130208D14Rik	8.35366	8.44264	8.42951	8.5488	8.59686	8.6476
9130213A22Rik	0	2.36797	2.51065	3.19477	2.27494	2.23397
9130219A07Rik	0	2.36797	1.92568	1.87285	0.953007	0.233971
9130221H12Rik	7.44463	7.95893	7.75857	7.88965	7.91301	7.9064
9130230L23Rik	4.53774	4.36797	4.51065	4.6802	4.47657	4.87783
9130230N09Rik	5.59664	5.50547	5.56954	5.6542	5.5076	5.59152
9130401M01Rik	11.5518	11.4671	11.407	11.2149	11.2355	11.2297
9130404H23Rik	4.76014	4.80092	4.97008	4.77974	5.04047	5.14086
9130409I23Rik	2.53774	1.04604	1.92568	2.87285	2.76036	1.23397
9130409J20Rik	7.27471	7.26521	6.98097	7.10166	7.19141	7.01533
9130410C08Rik	0	0.0460373	0	0	0	0
9230009I02Rik	0	0	0	0	0	0
9230019H11Rik	0	0	0	0	0	0
9230020A06Rik	0	0	0	0	0	0
9230102O04Rik	0	0	0	0	0	0
9230104L09Rik	0.952782	0	0	0	0.953007	1.23397
9230105E05Rik	2.27471	2.85339	0.925683	3.19477	1.53797	2.23397
9230106D20Rik	0	0	0	0	0	0
9230107M04Rik	0	0	0	0	0	0
9230109A22Rik	0	0	0	0	0	0
9230110C19Rik	9.71765	9.61779	9.51627	9.5364	9.56772	9.38626
9230110F15Rik	0	0	0	0	0	0
9230111E07Rik	4.70767	4.95293	5.09561	4.82704	4.65345	4.4039
9230112D13Rik	0	0	0	0	0	0.233971
9230112E08Rik	8.60742	8.85982	8.8205	8.77673	8.73437	8.74177
9230113P08Rik	0	0	0	0	0	0
9230114K14Rik	7.95278	7.88524	7.97008	8.19927	8.04047	8.00216
9230115E21Rik	0	0	0	0	1.53797	1.23397
9230116N13Rik	7.00806	6.81422	6.95911	7.09201	6.87187	7.05415
9230117E06Rik	2.27471	1.631	0.925683	3.19477	2.27494	2.5559
9330020H09Rik	6.27471	6.7875	6.41754	6.76766	6.66725	6.80383
9330101J02Rik	5.44463	5.50547	5.78366	6.02259	5.93029	6.11661
9330104G04Rik	5.85967	6.09043	5.35195	6.00213	5.59686	5.23397
9330111N05Rik	0	0	0	0	0	0
9330132A10Rik	0	0	0	0	0	0
9330133O14Rik	8.90407	8.89153	8.90582	8.85013	8.80788	8.83388
9330136K24Rik	5.20071	5.53789	5.62612	5.57328	5.16246	5.44342
9330151L19Rik	6.46058	6.71846	6.91437	6.77974	6.47657	6.62629
9330154J02Rik	0	0	0	0	0	0
9330154K18Rik	0	0	0	0	0	0
9330158H04Rik	0	0	1.51065	0	0	0
9330159F19Rik	0	0	0	0	0	0.233971
9330159M07Rik	7.21957	7.50547	7.48793	7.4427	7.12293	7.4238
9330160F10Rik	4.95278	4.04604	3.83257	4.6802	4.41244	3.93441
9330161L09Rik	5.85967	5.92868	6.01315	6.0823	6.18183	6.53775
9330162012Rik	4.3451	5.17532	4.73304	4.77974	4.53797	4.62629
9330171B17Rik	3.27471	3.50547	3.62612	3.04277	3.12293	2.5559
9330175E14Rik	5.73414	5.97677	5.97008	5.70574	6.16246	5.6934
9330179D12Rik	6.7472	6.85339	6.73304	6.66726	6.91879	6.72582
9330182L06Rik	8.53021	8.52985	8.56593	8.45405	8.60406	8.39888
9330185C12Rik	0	0	0	0	0	0
9330188P03Rik	0	0	0	0	0	0
9330198N18Rik	0.952782	0	0	0.872845	0	1.23397
9430002A10Rik	3.27471	2.631	4.01315	4.12077	2.27494	3.23397
9430007A20Rik	0	0	0	0	0	0
9430008C03Rik	10.9004	11.1881	11.1712	11.1426	11.1008	11.1758
9430015G10Rik	12.5004	12.7336	12.6337	12.6275	12.6208	12.6319
9430016H08Rik	10.7634	10.6469	10.5955	10.7386	10.7434	10.5514
9430020K01Rik	11.5021	11.5075	11.5055	11.4341	11.4408	11.4076
9430021M05Rik	0	0	0	0	0	0
9430023L20Rik	11.2084	11.1054	11.0849	11.0534	11.0497	11.122
9430024E24Rik	0	0.0460373	0	0	0.953007	0
9430025C20Rik	3.41221	3.95293	4.24761	4.19477	4.04047	4.4039
9430029A11Rik	5.95278	6.4723	5.78366	6.62773	6.0191	5.81893
9430031J16Rik	0	0	0	0	0	0
9430037G07Rik	7.98069	8.19578	8.05497	8.31579	8.06153	8.26739
9430038I01Rik	9.45661	9.45755	9.41954	9.4446	9.32805	9.47952
9430041J12Rik	3.12271	3.631	2.92568	3.57328	4.04047	3.4039
9430065F17Rik	2.53774	2.36797	2.24761	2.19477	2.27494	2.23397
9430070O13Rik	6.01887	5.95293	5.85642	6.57328	6.52286	6.16471
9430073C21Rik	0	0	0	0	0	0
9430076C15Rik	0	0	0	0	0	0
9430076G02Rik	0	0.0460373	0	0	0	0.233971
9430091E24Rik	7.13269	7.24571	6.95911	7.13963	6.96423	6.89218
9430093N23Rik	0	0	0	0	0	0
9430097D07Rik	2.27471	2.04604	1.92568	2.45781	2.95301	3.23397
9530002B09Rik	0	0	0	0	0	0
9530003J23Rik	0	0	0.925683	0.872845	0	0
9530008L14Rik	0.952782	0.0460373	1.51065	1.87285	0	1.81893
9530026F06Rik	0.952782	2.85339	1.51065	0.872845	0	2.5559
9530026P05Rik	1.53774	2.36797	0	1.87285	1.53797	2.5559
9530027J09Rik	3.41221	3.631	3.73304	4.5167	4.41244	3.81893
9530034E10Rik	0	1.04604	0	0	0	0
9530036M11Rik	0	0	0	0	0.953007	0
9530036O11Rik	0	0	0	0	0	0
9530046B11Rik	3.53774	3.95293	2.51065	3.33228	3.53797	2.5559
9530048J24Rik	0	0	0	0	0	0
9530051G07Rik	2.76014	0.0460373	1.92568	2.87285	2.76036	0
[truncated: 32,594 more rows]

## Sheet: S3
Table S3. Proteomics data of exponential phase of M-CHO cell line
The sample from exponential phase of M-CHO cell line was denatured and digested before the proteomics run. The names of the proteins and number of detected peptides from the mass spectrometry analysis is given here.
Accession	Description	ΣCoverage	Σ# Proteins	Σ# Unique Peptides	Σ# Peptides	Σ# PSMs	Molecular Function	Cellular Component	Biological Process	Pfam IDs	Gene IDs	GO Terms	Area	Score A(3,7,8)	Coverage A(3,7,8)	# Peptides A(3,7,8)	# PSM A(3,7,8)	Score B(3,7,8)	Coverage B(3,7,8)	# Peptides B(3,7,8)	# PSM B(3,7,8)	# AAs	MW [kDa]	calc. pI
354495391	PREDICTED: 60S acidic ribosomal protein P2-like [Cricetulus griseus]	91.3	2	6	7	91	structural molecule activity	cytoplasm; ribosome	metabolic process	Pf00428	100753445	[GO:0003735]; GO:0005198; GO:0003674 [GO:0005622]; GO:0044464; GO:0005575; GO:0005623 [GO:0005840]; GO:0030529; GO:0043232; GO:0044444; GO:0032991; GO:0044424; GO:0043228; GO:0043229; GO:0005737; GO:0005575; GO:0005622; GO:0044464; GO:0043226; GO:0005623 [GO:0006414]; GO:0006412; GO:0034645; GO:0010467; GO:0044267; GO:0009059; GO:0044249; GO:0044260; GO:0043170; GO:0019538; GO:1901576; GO:0009058…	1379000000	2746.24	91.3	17	50	2028.29	91.3	18	41	115	11.7	4.54
354504887	PREDICTED: cornifin-A-like [Cricetulus griseus]	83.19	1	5	5	52		cytoplasm	metabolic process		100760951	[GO:0005737]; GO:0044424; GO:0005622; GO:0044464; GO:0005575; GO:0005623 [GO:0018149]; GO:0006464; GO:0036211; GO:0044267; GO:0019538; GO:0043412; GO:0044260; GO:0043170; GO:0044238; GO:0044237; GO:0071704; GO:0008152; GO:0009987; GO:0008150	1687000000	878.52	83.19	9	29	616.13	53.98	7	23	113	12.4	7.93
354473486	PREDICTED: pyruvate kinase isozymes M1/M2-like isoform 1 [Cricetulus griseus]	83.05	3	39	41	989	metal ion binding; catalytic activity		metabolic process	Pf00224; Pf02887	100751347	[GO:0000287]; GO:0046872; GO:0043169; GO:0043167; GO:0005488; GO:0003674 [GO:0004743]; GO:0016301; GO:0016773; GO:0016772; GO:0016740; GO:0003824; GO:0003674 [GO:0006096]; GO:0006007; GO:0006091; GO:0044763; GO:0006006; GO:0019320; GO:0044237; GO:0009987; GO:0044699; GO:0019318; GO:0046365; GO:0008152; GO:0008150; GO:0005996; GO:0044724; GO:0044723; GO:0016052; GO:0044712; GO:0005975; GO:0044710;…	5284000000	22402	81.73	102	501	20630.6	73.63	89	488	531	57.9	7.27
354508450	PREDICTED: tubulin alpha-4A chain-like, partial [Cricetulus griseus]	82	1	2	4	171	catalytic activity; nucleotide binding		metabolic process; cell organization and biogenesis	Pf03953	100759798	[GO:0003924]; GO:0017111; GO:0016462; GO:0016818; GO:0016817; GO:0016787; GO:0003824; GO:0003674 [GO:0005525]; GO:0032550; GO:0032561; GO:0035639; GO:0001883; GO:0032549; GO:0019001; GO:0032555; GO:0043168; GO:1901265; GO:0001882; GO:0017076; GO:0032553; GO:0043167; GO:0097159; GO:1901363; GO:0036094; GO:0097367; GO:0000166; GO:0005488; GO:0003674 [GO:0006184]; GO:0009154; GO:0009207; GO:0046039;…	2626000000	4206.86	82	12	87	4094.95	82	12	84	50	5.8	4.78
354482483	PREDICTED: vimentin [Cricetulus griseus]	81.76	9	39	42	865	structural molecule activity; protein binding	cytoplasm; cytoskeleton	cell organization and biogenesis; metabolic process; regulation of biological process	Pf00038; Pf04111; Pf04156; Pf04732; Pf05622; Pf10186	100689099	[GO:0000226]; GO:0007010; GO:0007017; GO:1902589; GO:0006996; GO:0044763; GO:0009987; GO:0016043; GO:0044699; GO:0008150; GO:0071840 [GO:0005198]; GO:0003674 [GO:0005737]; GO:0044424; GO:0005622; GO:0044464; GO:0005575; GO:0005623 [GO:0005882]; GO:0043234; GO:0044430; GO:0045111; GO:0032991; GO:0005856; GO:0044446; GO:0005575; GO:0043232; GO:0043229; GO:0044422; GO:0044424; GO:0043228; GO:0043226…	6901000000	18193.2	81.12	92	441	17498.5	78.33	95	424	466	53.7	5.12
354471845	PREDICTED: ras-related protein Rab-1A-like [Cricetulus griseus]	80.98	6	8	16	152	catalytic activity; nucleotide binding	nucleus; cytoplasm	cell communication; regulation of biological process; response to stimulus; transport	Pf00009; Pf00025; Pf00071; Pf04670; Pf08477; Pf09439	100752891	[GO:0003924]; GO:0017111; GO:0016462; GO:0016818; GO:0016817; GO:0016787; GO:0003824; GO:0003674 [GO:0005525]; GO:0032550; GO:0032561; GO:0035639; GO:0001883; GO:0032549; GO:0019001; GO:0032555; GO:0043168; GO:1901265; GO:0001882; GO:0017076; GO:0032553; GO:0043167; GO:0097159; GO:1901363; GO:0036094; GO:0097367; GO:0000166; GO:0005488; GO:0003674 [GO:0005622]; GO:0044464; GO:0005575; GO:0005623 …	1523000000	3687.84	78.05	35	84	2937.38	61.46	24	68	205	22.7	6.21
354498081	PREDICTED: platelet-activating factor acetylhydrolase IB subunit beta-like, partial [Cricetulus griseus]	80.21	1	5	5	39					100774126		82070000	1263.31	78.13	10	25	599.86	32.29	6	14	96	11	5.17
354508126	PREDICTED: 14-3-3 protein epsilon-like, partial [Cricetulus griseus]	80	1	8	8	472				Pf00244	100753603		5171000000	10154.5	80	23	208	12441.8	80	20	264	105	11.9	5.83
346644707	tubulin beta-2C chain [Cricetulus griseus]	79.28	2	2	23	867	nucleotide binding; catalytic activity; structural molecule activity	cytoplasm; cytoskeleton	metabolic process; cell organization and biogenesis	Pf00091; Pf03953; Pf10644	100689089	[GO:0000166]; GO:0036094; GO:1901265; GO:0005488; GO:0097159; GO:1901363; GO:0003674 [GO:0003924]; GO:0017111; GO:0016462; GO:0016818; GO:0016817; GO:0016787; GO:0003824; GO:0003674 [GO:0005200]; GO:0005198; GO:0003674 [GO:0005525]; GO:0032550; GO:0032561; GO:0035639; GO:0001883; GO:0032549; GO:0019001; GO:0032555; GO:0043168; GO:1901265; GO:0001882; GO:0017076; GO:0032553; GO:0043167; GO:0097159…	3964000000	16953.9	73.65	55	409	17888.5	70.5	51	458	444	49.7	4.89
354494229	PREDICTED: SH3 domain-binding glutamic acid-rich-like protein-like [Cricetulus griseus]	77.19	1	6	6	29	catalytic activity		cellular homeostasis; regulation of biological process	Pf00462; Pf04908	100774610	[GO:0009055]; GO:0003674 [GO:0015035]; GO:0015036; GO:0016667; GO:0016491; GO:0003824; GO:0003674 [GO:0045454]; GO:0019725; GO:0050794; GO:0042592; GO:0044763; GO:0009987; GO:0050789; GO:0065008; GO:0044699; GO:0008150; GO:0065007	36000000	822.91	77.19	12	19	317.52	50	8	10	114	12.7	5.07
354494718	PREDICTED: ras-related protein Rab-1B-like [Cricetulus griseus]	77.11	6	5	13	159	nucleotide binding	nucleus; cytoplasm	cell communication; regulation of biological process; response to stimulus; transport	Pf00025; Pf00071; Pf04670; Pf08477; Pf09439	100763898	[GO:0000166]; GO:0036094; GO:1901265; GO:0005488; GO:0097159; GO:1901363; GO:0003674 [GO:0005525]; GO:0032550; GO:0032561; GO:0035639; GO:0001883; GO:0032549; GO:0019001; GO:0032555; GO:0043168; GO:1901265; GO:0001882; GO:0017076; GO:0032553; GO:0043167; GO:0097159; GO:1901363; GO:0036094; GO:0097367; GO:0000166; GO:0005488; GO:0003674 [GO:0005622]; GO:0044464; GO:0005575; GO:0005623 [GO:0005634]…	1580000000	3402.68	73.13	29	75	3575.06	69.65	26	84	201	22.2	5.73
354488153	PREDICTED: myosin light polypeptide 6 [Cricetulus griseus]	76.16	4	9	10	123	metal ion binding				100689052	[GO:0005509]; GO:0046872; GO:0043169; GO:0043167; GO:0005488; GO:0003674	678600000	2405.48	70.2	22	51	2832.44	76.16	27	72	151	17	4.55
354497282	PREDICTED: actin, cytoplasmic 2-like, partial [Cricetulus griseus]	75.86	2	1	20	1327				Pf00022	100754446		41550000000	32291.2	75.86	52	737	27592.6	75.86	51	590	348	38.5	5.36
354506474	PREDICTED: glutathione S-transferase Mu 5-like [Cricetulus griseus]	75.77	1	15	16	186	catalytic activity; protein binding		metabolic process	Pf00043; Pf02798	100750357	[GO:0004364]; GO:0016765; GO:0016740; GO:0003824; GO:0003674 [GO:0005515]; GO:0005488; GO:0003674 [GO:0008152]; GO:0008150 [GO:0016740]; GO:0003824; GO:0003674	1054000000	3462.67	62.56	35	95	4247.08	69.16	30	91	227	26.9	6.74
354476131	PREDICTED: transgelin-2-like [Cricetulus griseus]	75.38	2	13	13	194	protein binding		development	Pf00307; Pf00402	100771092	[GO:0005515]; GO:0005488; GO:0003674 [GO:0007517]; GO:0048513; GO:0061061; GO:0048731; GO:0048856; GO:0044767; GO:0007275; GO:0032502; GO:0044699; GO:0044707; GO:0008150; GO:0032501	1233000000	3993.28	75.38	33	98	3939.79	66.33	27	96	199	22.4	8.57
354484427	PREDICTED: 60 kDa heat shock protein, mitochondrial [Cricetulus griseus]	74.69	2	35	35	793	nucleotide binding	cytoplasm; mitochondrion; organelle lumen	metabolic process	Pf00118	100689473	[GO:0000166]; GO:0036094; GO:1901265; GO:0005488; GO:0097159; GO:1901363; GO:0003674 [GO:0005524]; GO:0032550; GO:0032559; GO:0035639; GO:0001883; GO:0032549; GO:0030554; GO:0032555; GO:0043168; GO:1901265; GO:0001882; GO:0017076; GO:0032553; GO:0043167; GO:0097159; GO:1901363; GO:0036094; GO:0097367; GO:0000166; GO:0005488; GO:0003674 [GO:0005737]; GO:0044424; GO:0005622; GO:0044464; GO:0005575;…	2639000000	21927	72.6	85	418	17784.3	68.06	80	375	573	61	6.04
346421364	calreticulin [Cricetulus griseus]	74.58	1	32	33	778	metal ion binding; protein binding	cytoplasm; endoplasmic reticulum; organelle lumen	metabolic process; regulation of biological process	Pf00262	100689096	[GO:0005509]; GO:0046872; GO:0043169; GO:0043167; GO:0005488; GO:0003674 [GO:0005515]; GO:0005488; GO:0003674 [GO:0005783]; GO:0012505; GO:0043231; GO:0044444; GO:0044464; GO:0043227; GO:0043229; GO:0005737; GO:0044424; GO:0005575; GO:0005623; GO:0043226; GO:0005622 [GO:0005788]; GO:0044432; GO:0070013; GO:0005783; GO:0044444; GO:0044446; GO:0043233; GO:0012505; GO:0043231; GO:0005737; GO:0044424…	10220000000	24135.2	69.06	64	489	13503.2	65.23	51	289	417	48.2	4.49
354465192	PREDICTED: cAMP-regulated phosphoprotein 19-like [Cricetulus griseus]	73.96	2	7	8	48				Pf04667	100765476		182200000	638.54	73.96	13	19	888.96	73.96	17	29	96	10.6	9.7
354492781	PREDICTED: chloride intracellular channel protein 1-like [Cricetulus griseus]	73.44	1	12	13	200	transporter activity; protein binding	membrane	transport; regulation of biological process		100761384	[GO:0005247]; GO:0005254; GO:0008308; GO:0005253; GO:0015108; GO:0005244; GO:0005216; GO:0008509; GO:0015103; GO:0022832; GO:0015075; GO:0022838; GO:0022836; GO:0022891; GO:0015267; GO:0022857; GO:0022892; GO:0022803; GO:0005215; GO:0003674 [GO:0005515]; GO:0005488; GO:0003674 [GO:0006821]; GO:0015698; GO:0006820; GO:0006811; GO:0044765; GO:0006810; GO:0044699; GO:0051234; GO:0008150; GO:0051179 …	1275000000	5043.04	73.44	32	119	3804.17	58.09	21	81	241	26.9	5.17
354485485	PREDICTED: peptidyl-prolyl cis-trans isomerase D-like, partial [Cricetulus griseus]	73.03	1	15	16	218	catalytic activity		metabolic process	Pf00160	100752921	[GO:0003755]; GO:0016859; GO:0016853; GO:0003824; GO:0003674 [GO:0006457]; GO:0044267; GO:0019538; GO:0044260; GO:0043170; GO:0044238; GO:0044237; GO:0071704; GO:0008152; GO:0009987; GO:0008150	609700000	3980.9	73.03	38	99	3638.68	70.41	32	119	267	29.4	6.37
354477930	PREDICTED: RNA-binding protein Raly-like [Cricetulus griseus]	72.96	1	18	18	155	nucleotide binding			Pf00076	100774868	[GO:0000166]; GO:0036094; GO:1901265; GO:0005488; GO:0097159; GO:1901363; GO:0003674 [GO:0003676]; GO:0097159; GO:1901363; GO:0005488; GO:0003674	340000000	4698.94	64.47	33	74	4125.68	59.43	35	81	318	33.6	8.94
354503280	PREDICTED: annexin A2-like, partial [Cricetulus griseus]	71.81	1	18	18	381	metal ion binding			Pf00191	100760539	[GO:0005509]; GO:0046872; GO:0043169; GO:0043167; GO:0005488; GO:0003674 [GO:0005544]; GO:0005543; GO:0008289; GO:0043168; GO:0005488; GO:0043167; GO:0003674	5014000000	9261.56	71.81	48	197	7835.09	71.81	47	184	227	25.4	5.97
354485034	PREDICTED: ras-related protein Rab-5C-like [Cricetulus griseus]	71.76	1	7	10	92	nucleotide binding	nucleus; cytoplasm	cell communication; regulation of biological process; response to stimulus; transport	Pf00025; Pf00071; Pf04670; Pf08477	100754413	[GO:0000166]; GO:0036094; GO:1901265; GO:0005488; GO:0097159; GO:1901363; GO:0003674 [GO:0005525]; GO:0032550; GO:0032561; GO:0035639; GO:0001883; GO:0032549; GO:0019001; GO:0032555; GO:0043168; GO:1901265; GO:0001882; GO:0017076; GO:0032553; GO:0043167; GO:0097159; GO:1901363; GO:0036094; GO:0097367; GO:0000166; GO:0005488; GO:0003674 [GO:0005622]; GO:0044464; GO:0005575; GO:0005623 [GO:0005634]…	593500000	1877.51	67.13	21	43	2047.23	60.65	20	49	216	23.5	8.41
354496071	PREDICTED: fructose-bisphosphate aldolase A isoform 1 [Cricetulus griseus]	71.7	5	23	23	615	catalytic activity		metabolic process	Pf00274	100771717	[GO:0003824]; GO:0003674 [GO:0004332]; GO:0016832; GO:0016830; GO:0016829; GO:0003824; GO:0003674 [GO:0006096]; GO:0006007; GO:0006091; GO:0044763; GO:0006006; GO:0019320; GO:0044237; GO:0009987; GO:0044699; GO:0019318; GO:0046365; GO:0008152; GO:0008150; GO:0005996; GO:0044724; GO:0044723; GO:0016052; GO:0044712; GO:0005975; GO:0044710; GO:1901575; GO:0009056; GO:0044238; GO:0071704 [GO:0016829]…	4238000000	14356	71.7	54	328	12456.8	69.78	50	287	364	39.4	8.07
354468186	PREDICTED: transcription factor BTF3 homolog 4-like [Cricetulus griseus]	71.52	1	8	9	102				Pf01849	100753985		464800000	2821.75	59.49	17	60	1961.13	67.09	14	42	158	17.3	6.35
354506122	PREDICTED: cystatin-B-like [Cricetulus griseus]	71.43	1	5	5	20	enzyme regulator activity	membrane	metabolic process; regulation of biological process	Pf00031	100768687	[GO:0004866]; GO:0030414; GO:0061135; GO:0004857; GO:0061134; GO:0030234; GO:0003674 [GO:0004869]; GO:0004866; GO:0030414; GO:0061135; GO:0004857; GO:0061134; GO:0030234; GO:0003674 [GO:0005622]; GO:0044464; GO:0005575; GO:0005623 [GO:0010466]; GO:0051346; GO:0052547; GO:0043086; GO:0051336; GO:0044092; GO:0050790; GO:0065009; GO:0019222; GO:0065007; GO:0008152; GO:0050789; GO:0008150 [GO:0010951…	49270000	484.5	71.43	11	13	309.12	64.29	7	7	98	11.2	7.43
350540646	phosphoglycerate kinase 1 [Cricetulus griseus]	71.22	3	26	26	570	nucleotide binding; catalytic activity	cytoplasm	metabolic process	Pf00162	100689467	[GO:0000166]; GO:0036094; GO:1901265; GO:0005488; GO:0097159; GO:1901363; GO:0003674 [GO:0004618]; GO:0016301; GO:0016774; GO:0016772; GO:0016740; GO:0003824; GO:0003674 [GO:0005524]; GO:0032550; GO:0032559; GO:0035639; GO:0001883; GO:0032549; GO:0030554; GO:0032555; GO:0043168; GO:1901265; GO:0001882; GO:0017076; GO:0032553; GO:0043167; GO:0097159; GO:1901363; GO:0036094; GO:0097367; GO:0000166;…	3160000000	14154	66.67	60	285	12331.1	69.3	57	285	417	44.5	7.9
354501786	PREDICTED: cofilin-1-like [Cricetulus griseus]	71.08	1	16	16	217	protein binding	cytoskeleton	cell organization and biogenesis	Pf00241	100760435	[GO:0003779]; GO:0008092; GO:0005515; GO:0005488; GO:0003674 [GO:0005622]; GO:0044464; GO:0005575; GO:0005623 [GO:0015629]; GO:0005856; GO:0043232; GO:0043228; GO:0043229; GO:0043226; GO:0044424; GO:0005575; GO:0005622; GO:0044464; GO:0005623 [GO:0030042]; GO:0008154; GO:0051261; GO:0007015; GO:0043624; GO:0030036; GO:0071822; GO:0043241; GO:0007010; GO:0030029; GO:1902589; GO:0043933; GO:0032984…	4530000000	5477.08	71.08	36	122	3425.98	71.08	38	95	166	18.5	8.09
349501082	glyceraldehyde-3-phosphate dehydrogenase [Cricetulus griseus]	70.87	5	18	19	1368	catalytic activity; protein binding; nucleotide binding	nucleus; cytoplasm; cytosol; cytoskeleton	cell organization and biogenesis; metabolic process; regulation of biological process; cell death	Pf00044; Pf02800	100736557	[GO:0000226]; GO:0007010; GO:0007017; GO:1902589; GO:0006996; GO:0044763; GO:0009987; GO:0016043; GO:0044699; GO:0008150; GO:0071840 [GO:0004365]; GO:0016620; GO:0016903; GO:0016491; GO:0003824; GO:0003674 [GO:0005634]; GO:0043231; GO:0043227; GO:0043229; GO:0043226; GO:0044424; GO:0005575; GO:0005622; GO:0044464; GO:0005623 [GO:0005737]; GO:0044424; GO:0005622; GO:0044464; GO:0005575; GO:0005623…	27430000000	34187.6	70.87	48	721	28237.2	68.47	45	647	333	35.7	8.34
354501651	PREDICTED: 40S ribosomal protein S3-like [Cricetulus griseus]	70.85	2	5	18	313	RNA binding; structural molecule activity	cytoplasm; ribosome	metabolic process	Pf00189; Pf07650	100758037	[GO:0003723]; GO:0003676; GO:0097159; GO:1901363; GO:0005488; GO:0003674 [GO:0003735]; GO:0005198; GO:0003674 [GO:0005622]; GO:0044464; GO:0005575; GO:0005623 [GO:0005840]; GO:0030529; GO:0043232; GO:0044444; GO:0032991; GO:0044424; GO:0043228; GO:0043229; GO:0005737; GO:0005575; GO:0005622; GO:0044464; GO:0043226; GO:0005623 [GO:0006412]; GO:0010467; GO:0034645; GO:0044267; GO:0043170; GO:000905…	2381000000	5794.53	67.61	41	168	5088.59	67.21	38	145	247	27	9.28
354475932	PREDICTED: T-complex protein 1 subunit epsilon-like isoform 1 [Cricetulus griseus]	70.61	1	31	32	377	nucleotide binding; protein binding	cytoplasm	metabolic process	Pf00118	100757108	[GO:0000166]; GO:0036094; GO:1901265; GO:0005488; GO:0097159; GO:1901363; GO:0003674 [GO:0005524]; GO:0032550; GO:0032559; GO:0035639; GO:0001883; GO:0032549; GO:0030554; GO:0032555; GO:0043168; GO:1901265; GO:0001882; GO:0017076; GO:0032553; GO:0043167; GO:0097159; GO:1901363; GO:0036094; GO:0097367; GO:0000166; GO:0005488; GO:0003674 [GO:0005737]; GO:0044424; GO:0005622; GO:0044464; GO:0005575;…	696500000	7785.28	63.77	72	189	6320	63.4	69	188	541	59.5	5.5
354481584	PREDICTED: hepatoma-derived growth factor-like [Cricetulus griseus]	70.35	1	17	17	346				Pf00855	100761454		1911000000	9071.31	69.91	40	177	7695.08	70.35	39	169	226	25.1	4.5
350538479	class V beta tubulin [Cricetulus griseus]	70.25	2	13	21	321	nucleotide binding; catalytic activity; structural molecule activity	cytoplasm; cytoskeleton	metabolic process; cell organization and biogenesis	Pf00091; Pf03953	100689363	[GO:0000166]; GO:0036094; GO:1901265; GO:0005488; GO:0097159; GO:1901363; GO:0003674 [GO:0003924]; GO:0017111; GO:0016462; GO:0016818; GO:0016817; GO:0016787; GO:0003824; GO:0003674 [GO:0005200]; GO:0005198; GO:0003674 [GO:0005525]; GO:0032550; GO:0032561; GO:0035639; GO:0001883; GO:0032549; GO:0019001; GO:0032555; GO:0043168; GO:1901265; GO:0001882; GO:0017076; GO:0032553; GO:0043167; GO:0097159…	1701000000	7233.7	68.23	47	172	6121.33	56.15	40	149	447	50.1	4.86
354491502	PREDICTED: ras-related protein Rab-14-like [Cricetulus griseus]	70.23	6	11	12	131	nucleotide binding; catalytic activity	nucleus; cytoplasm	cell communication; regulation of biological process; response to stimulus; transport	Pf00009; Pf00025; Pf00071; Pf04670; Pf08477	100751954	[GO:0000166]; GO:0036094; GO:1901265; GO:0005488; GO:0097159; GO:1901363; GO:0003674 [GO:0003924]; GO:0017111; GO:0016462; GO:0016818; GO:0016817; GO:0016787; GO:0003824; GO:0003674 [GO:0005525]; GO:0032550; GO:0032561; GO:0035639; GO:0001883; GO:0032549; GO:0019001; GO:0032555; GO:0043168; GO:1901265; GO:0001882; GO:0017076; GO:0032553; GO:0043167; GO:0097159; GO:1901363; GO:0036094; GO:0097367;…	952200000	3027.72	70.23	31	67	2929.77	65.58	27	64	215	23.9	6.21
354489228	PREDICTED: glyoxalase domain-containing protein 4-like [Cricetulus griseus]	70.13	1	17	17	99				Pf00903; Pf12681	100761474		272400000	2205.79	63.09	34	50	1874.11	62.08	34	49	298	33.2	5.47
354476063	PREDICTED: 3-hydroxyacyl-CoA dehydrogenase type-2-like [Cricetulus griseus]	70.11	1	12	12	158	catalytic activity	membrane	metabolic process	Pf00106; Pf08659	100757689	[GO:0008152]; GO:0008150 [GO:0016021]; GO:0031224; GO:0044425; GO:0005575; GO:0016020 [GO:0016491]; GO:0003824; GO:0003674 [GO:0055114]; GO:0044710; GO:0008152; GO:0044699; GO:0008150	567700000	4090.25	53.26	26	79	3269.16	60.54	27	79	261	27.2	7.87
354479238	PREDICTED: tubulin beta-4 chain [Cricetulus griseus]	70.05	1	1	21	731	nucleotide binding; catalytic activity; structural molecule activity	cytoplasm; cytoskeleton	metabolic process; cell organization and biogenesis	Pf00091; Pf03953; Pf10644	100763390	[GO:0000166]; GO:0036094; GO:1901265; GO:0005488; GO:0097159; GO:1901363; GO:0003674 [GO:0003924]; GO:0017111; GO:0016462; GO:0016818; GO:0016817; GO:0016787; GO:0003824; GO:0003674 [GO:0005200]; GO:0005198; GO:0003674 [GO:0005525]; GO:0032550; GO:0032561; GO:0035639; GO:0001883; GO:0032549; GO:0019001; GO:0032555; GO:0043168; GO:1901265; GO:0001882; GO:0017076; GO:0032553; GO:0043167; GO:0097159…	2156000000	12636.1	64.41	51	339	14006.5	57.43	44	392	444	49.6	4.88
354488317	PREDICTED: 28S ribosomal protein S36, mitochondrial-like [Cricetulus griseus]	69.9	1	6	6	37					100770556		103700000	658.68	54.37	11	17	698.88	69.9	15	20	103	11.3	9.98
354503661	PREDICTED: heterogeneous nuclear ribonucleoprotein A1 [Cricetulus griseus]	69.69	1	15	20	452	nucleotide binding			Pf00076	100769923	[GO:0000166]; GO:0036094; GO:1901265; GO:0005488; GO:0097159; GO:1901363; GO:0003674 [GO:0003676]; GO:0097159; GO:1901363; GO:0005488; GO:0003674	3044000000	9933.76	69.69	49	227	8811.2	54.06	44	225	320	34.2	9.23
354503142	PREDICTED: PCNA-associated factor-like [Cricetulus griseus]	69.37	1	6	6	30					100755621		39980000	896.48	54.95	13	19	585.95	61.26	9	11	111	12.1	9.35
347360906	actin, cytoplasmic 1 [Cricetulus griseus]	69.33	3	1	20	1372	nucleotide binding	cytoplasm; cytoskeleton		Pf00022	100689477	[GO:0000166]; GO:0036094; GO:1901265; GO:0005488; GO:0097159; GO:1901363; GO:0003674 [GO:0005524]; GO:0032550; GO:0032559; GO:0035639; GO:0001883; GO:0032549; GO:0030554; GO:0032555; GO:0043168; GO:1901265; GO:0001882; GO:0017076; GO:0032553; GO:0043167; GO:0097159; GO:1901363; GO:0036094; GO:0097367; GO:0000166; GO:0005488; GO:0003674 [GO:0005737]; GO:0044424; GO:0005622; GO:0044464; GO:0005575;…	41550000000	33654.6	69.33	53	764	28557.4	69.33	52	608	375	41.7	5.39
354478441	PREDICTED: nucleoside diphosphate kinase A-like isoform 1 [Cricetulus griseus]	68.42	1	7	9	168	nucleotide binding; catalytic activity		metabolic process	Pf00334	100765914	[GO:0000166]; GO:0036094; GO:1901265; GO:0005488; GO:0097159; GO:1901363; GO:0003674 [GO:0004550]; GO:0016776; GO:0019205; GO:0016772; GO:0016301; GO:0016740; GO:0003824; GO:0003674 [GO:0005524]; GO:0032550; GO:0032559; GO:0035639; GO:0001883; GO:0032549; GO:0030554; GO:0032555; GO:0043168; GO:1901265; GO:0001882; GO:0017076; GO:0032553; GO:0043167; GO:0097159; GO:1901363; GO:0036094; GO:0097367;…	1462000000	2854.51	63.16	19	69	3686.79	68.42	22	99	152	17.2	6.33
354506476	PREDICTED: glutathione S-transferase Mu 7-like [Cricetulus griseus]	68.35	1	7	15	217	catalytic activity; protein binding		metabolic process	Pf00043; Pf02798	100750644	[GO:0004364]; GO:0016765; GO:0016740; GO:0003824; GO:0003674 [GO:0005515]; GO:0005488; GO:0003674 [GO:0008152]; GO:0008150 [GO:0016740]; GO:0003824; GO:0003674	3444000000	4081.21	68.35	33	108	3946.98	55.96	31	109	218	25.9	7.37
354482839	PREDICTED: ras-related protein Rab-7a-like [Cricetulus griseus]	68.12	4	15	15	158	nucleotide binding; catalytic activity	nucleus; cytoplasm	cell communication; regulation of biological process; response to stimulus; transport	Pf00009; Pf00025; Pf00071; Pf01926; Pf04670; Pf08477	100763105	[GO:0000166]; GO:0036094; GO:1901265; GO:0005488; GO:0097159; GO:1901363; GO:0003674 [GO:0003924]; GO:0017111; GO:0016462; GO:0016818; GO:0016817; GO:0016787; GO:0003824; GO:0003674 [GO:0005525]; GO:0032550; GO:0032561; GO:0035639; GO:0001883; GO:0032549; GO:0019001; GO:0032555; GO:0043168; GO:1901265; GO:0001882; GO:0017076; GO:0032553; GO:0043167; GO:0097159; GO:1901363; GO:0036094; GO:0097367;…	953500000	3415.63	63.77	32	77	2982.76	68.12	32	81	207	23.5	6.7
354493388	PREDICTED: ras-related protein Rab-11A-like [Cricetulus griseus]	68.06	2	2	11	68	nucleotide binding		cell communication; regulation of biological process; response to stimulus; transport	Pf00025; Pf00071; Pf08477	100767114	[GO:0000166]; GO:0036094; GO:1901265; GO:0005488; GO:0097159; GO:1901363; GO:0003674 [GO:0005525]; GO:0032550; GO:0032561; GO:0035639; GO:0001883; GO:0032549; GO:0019001; GO:0032555; GO:0043168; GO:1901265; GO:0001882; GO:0017076; GO:0032553; GO:0043167; GO:0097159; GO:1901363; GO:0036094; GO:0097367; GO:0000166; GO:0005488; GO:0003674 [GO:0005622]; GO:0044464; GO:0005575; GO:0005623 [GO:0007264]…	404500000	1247.46	62.96	21	36	1118.89	39.35	18	32	216	24.4	6.57
354488597	PREDICTED: proteasome subunit alpha type-1-like [Cricetulus griseus]	68.06	1	16	16	159	catalytic activity	proteasome; nucleus; cytoplasm	metabolic process	Pf00227; Pf10584	100773907	[GO:0000502]; GO:0043234; GO:0044424; GO:0032991; GO:0005622; GO:0044464; GO:0005575; GO:0005623 [GO:0004175]; GO:0070011; GO:0008233; GO:0016787; GO:0003824; GO:0003674 [GO:0004298]; GO:0004175; GO:0070003; GO:0070011; GO:0008233; GO:0016787; GO:0003824; GO:0003674 [GO:0005634]; GO:0043231; GO:0043227; GO:0043229; GO:0043226; GO:0044424; GO:0005575; GO:0005622; GO:0044464; GO:0005623 [GO:0005737…	694700000	3784.37	65.4	35	80	3258.44	65.4	33	79	263	29.5	6.46
354485463	PREDICTED: membrane-associated progesterone receptor component 2-like, partial [Cricetulus griseus]	68	1	7	7	51				Pf00173	100773430	[GO:0020037]; GO:0046906; GO:0097159; GO:1901363; GO:0005488; GO:0003674	217500000	1303.27	60	14	23	1351.69	62	14	28	100	11.4	4.68
354495146	PREDICTED: hydroxyacyl-coenzyme A dehydrogenase, mitochondrial-like [Cricetulus griseus]	67.5	1	13	13	76	catalytic activity	membrane	metabolic process	Pf00725; Pf01266; Pf02737; Pf07992	100761491	[GO:0003857]; GO:0016616; GO:0016614; GO:0016491; GO:0003824; GO:0003674 [GO:0006631]; GO:0032787; GO:0044255; GO:0019752; GO:0006629; GO:0044237; GO:0044763; GO:0043436; GO:0044238; GO:0044710; GO:0071704; GO:0008152; GO:0009987; GO:0044699; GO:0006082; GO:0008150; GO:0044281 [GO:0016021]; GO:0031224; GO:0044425; GO:0005575; GO:0016020 [GO:0016491]; GO:0003824; GO:0003674 [GO:0055114]; GO:004471…	310800000	1834.37	62.86	24	42	1322.79	40.36	17	34	280	30.6	8.44
354470665	PREDICTED: calumenin [Cricetulus griseus]	67.3	1	18	18	302					100750933		1251000000	8711.32	64.13	37	171	6285.45	63.81	37	131	315	37	4.68
354474813	PREDICTED: 60S ribosomal protein L23-like [Cricetulus griseus]	67.14	3	9	9	125	structural molecule activity	cytoplasm; ribosome	metabolic process	Pf00238	100756818	[GO:0003735]; GO:0005198; GO:0003674 [GO:0005840]; GO:0030529; GO:0043232; GO:0044444; GO:0032991; GO:0044424; GO:0043228; GO:0043229; GO:0005737; GO:0005575; GO:0005622; GO:0044464; GO:0043226; GO:0005623 [GO:0006412]; GO:0010467; GO:0034645; GO:0044267; GO:0043170; GO:0009059; GO:0044249; GO:0044260; GO:0019538; GO:0071704; GO:1901576; GO:0009058; GO:0044237; GO:0044238; GO:0008152; GO:0009987;…	1398000000	3174.63	57.14	15	64	2652.78	59.29	12	61	140	14.9	10.51
354491201	PREDICTED: ras-related protein Rab-2B-like [Cricetulus griseus]	67.13	1	5	11	62	nucleotide binding	nucleus; cytoplasm	cell communication; regulation of biological process; response to stimulus; transport	Pf00025; Pf00071; Pf04670; Pf08477	100774897	[GO:0000166]; GO:0036094; GO:1901265; GO:0005488; GO:0097159; GO:1901363; GO:0003674 [GO:0005525]; GO:0032550; GO:0032561; GO:0035639; GO:0001883; GO:0032549; GO:0019001; GO:0032555; GO:0043168; GO:1901265; GO:0001882; GO:0017076; GO:0032553; GO:0043167; GO:0097159; GO:1901363; GO:0036094; GO:0097367; GO:0000166; GO:0005488; GO:0003674 [GO:0005622]; GO:0044464; GO:0005575; GO:0005623 [GO:0005634]…	277500000	1163.96	51.39	24	30	1494.46	58.8	21	32	216	24.2	7.01
354479029	PREDICTED: heat shock protein HSP 90-beta-like [Cricetulus griseus]	66.99	5	38	53	1392	nucleotide binding; protein binding	membrane	metabolic process; response to stimulus	Pf00183; Pf02518	100754509	[GO:0005524]; GO:0032550; GO:0032559; GO:0035639; GO:0001883; GO:0032549; GO:0030554; GO:0032555; GO:0043168; GO:1901265; GO:0001882; GO:0017076; GO:0032553; GO:0043167; GO:0097159; GO:1901363; GO:0036094; GO:0097367; GO:0000166; GO:0005488; GO:0003674 [GO:0006457]; GO:0044267; GO:0019538; GO:0044260; GO:0043170; GO:0044238; GO:0044237; GO:0071704; GO:0008152; GO:0009987; GO:0008150 [GO:0006950];…	14850000000	31701.1	60.08	121	699	32767	66.71	124	693	724	83.1	5.02
354496607	PREDICTED: annexin A5-like [Cricetulus griseus]	66.98	1	16	18	249	metal ion binding		coagulation; regulation of biological process	Pf00191	100759361	[GO:0005509]; GO:0046872; GO:0043169; GO:0043167; GO:0005488; GO:0003674 [GO:0005544]; GO:0005543; GO:0008289; GO:0043168; GO:0005488; GO:0043167; GO:0003674 [GO:0050819]; GO:0050817; GO:0050818; GO:0051241; GO:0044707; GO:0051239; GO:0048519; GO:0032501; GO:0044699; GO:0050789; GO:0008150; GO:0065007	1780000000	5882.04	64.8	41	123	5634.53	64.17	38	126	321	36	5.05
354465044	PREDICTED: rab GDP dissociation inhibitor beta-like [Cricetulus griseus]	66.97	1	22	26	402	enzyme regulator activity		transport; metabolic process; regulation of biological process	Pf00996	100765873	[GO:0005093]; GO:0005092; GO:0005083; GO:0030695; GO:0060589; GO:0030234; GO:0003674 [GO:0015031]; GO:0045184; GO:0071702; GO:0008104; GO:0051234; GO:0006810; GO:0033036; GO:0008150; GO:0051179 [GO:0050790]; GO:0019222; GO:0065009; GO:0008152; GO:0050789; GO:0065007; GO:0008150	1012000000	9784.04	66.29	65	224	6973.13	59.33	58	178	445	50.5	6.25
354493494	PREDICTED: S-methyl-5'-thioadenosine phosphorylase-like [Cricetulus griseus]	66.78	1	15	15	153	catalytic activity		metabolic process	Pf01048	100761485	[GO:0003824]; GO:0003674 [GO:0009116]; GO:0055086; GO:1901135; GO:1901564; GO:1901657; GO:0006139; GO:0044281; GO:0044763; GO:0071704; GO:0006807; GO:0044710; GO:0006725; GO:0034641; GO:0044238; GO:0046483; GO:1901360; GO:0009987; GO:0044699; GO:0008152; GO:0044237; GO:0008150	332400000	3976.43	63.25	33	83	3291.63	66.78	31	70	283	31	7.12
354467387	PREDICTED: ADP-ribosylation factor 4-like [Cricetulus griseus]	66.67	2	4	9	161	nucleotide binding; signal transducer activity	nucleus; cytoplasm	cell communication; regulation of biological process; response to stimulus	Pf00025; Pf00071; Pf00503; Pf04670; Pf08477; Pf09439	100769922	[GO:0000166]; GO:0036094; GO:1901265; GO:0005488; GO:0097159; GO:1901363; GO:0003674 [GO:0004871]; GO:0060089; GO:0003674 [GO:0005525]; GO:0032550; GO:0032561; GO:0035639; GO:0001883; GO:0032549; GO:0019001; GO:0032555; GO:0043168; GO:1901265; GO:0001882; GO:0017076; GO:0032553; GO:0043167; GO:0097159; GO:1901363; GO:0036094; GO:0097367; GO:0000166; GO:0005488; GO:0003674 [GO:0005622]; GO:0044464…	620200000	4292.72	66.67	23	88	3360.3	55.56	18	73	180	20.4	7.14
354494231	PREDICTED: high mobility group nucleosome-binding domain-containing protein 5-like [Cricetulus griseus]	66.67	1	28	28	432	DNA binding; protein binding	chromosome; nucleus		Pf01101	100774904	[GO:0000785]; GO:0044427; GO:0005694; GO:0044446; GO:0043232; GO:0043229; GO:0044422; GO:0044424; GO:0043228; GO:0043226; GO:0005575; GO:0005622; GO:0044464; GO:0005623 [GO:0003677]; GO:0003676; GO:0097159; GO:1901363; GO:0005488; GO:0003674 [GO:0005634]; GO:0043231; GO:0043227; GO:0043229; GO:0043226; GO:0044424; GO:0005575; GO:0005622; GO:0044464; GO:0005623 [GO:0031492]; GO:0031490; GO:0031491…	2257000000	10690.8	57.58	52	201	11694.2	63.3	55	231	297	33.3	4.41
354498129	PREDICTED: guanine nucleotide-binding protein G(I)/G(S)/G(O) subunit gamma-12-like [Cricetulus griseus]	66.67	1	4	4	30	signal transducer activity	membrane	cell communication; regulation of biological process; response to stimulus	Pf00631	100757536	[GO:0004871]; GO:0060089; GO:0003674 [GO:0005834]; GO:0031234; GO:0043234; GO:0044424; GO:0044459; GO:0019897; GO:0032991; GO:0005622; GO:0044464; GO:0005886; GO:0044425; GO:0019898; GO:0005575; GO:0005623; GO:0016020; GO:0071944 [GO:0005886]; GO:0016020; GO:0044464; GO:0071944; GO:0005575; GO:0005623 [GO:0007165]; GO:0007154; GO:0044700; GO:0050794; GO:0051716; GO:0044763; GO:0023052; GO:0044699…	189100000	890.46	41.67	6	17	612.81	66.67	10	13	72	8	8.97
354466018	PREDICTED: protein phosphatase inhibitor 2-like [Cricetulus griseus]	66.5	2	7	7	20	enzyme regulator activity		cell communication; regulation of biological process; response to stimulus; metabolic process	Pf04979	100760735	[GO:0004864]; GO:0019212; GO:0019888; GO:0004857; GO:0019208; GO:0030234; GO:0003674 [GO:0009966]; GO:0007165; GO:0010646; GO:0023051; GO:0048583; GO:0007154; GO:0044700; GO:0050794; GO:0051716; GO:0050789; GO:0050896; GO:0044763; GO:0023052; GO:0044699; GO:0009987; GO:0008150; GO:0065007 [GO:0043666]; GO:0010921; GO:0035303; GO:0051336; GO:0016311; GO:0019220; GO:0050790; GO:0006796; GO:0051174;…	24880000	597.6	66.5	11	15	203.39	10.66	3	5	197	22.2	4.86
354472027	PREDICTED: 28S ribosomal protein S23, mitochondrial-like [Cricetulus griseus]	66.48	1	10	10	34	structural molecule activity	cytoplasm; ribosome	metabolic process	Pf10484	100761716	[GO:0003735]; GO:0005198; GO:0003674 [GO:0005840]; GO:0030529; GO:0043232; GO:0044444; GO:0032991; GO:0044424; GO:0043228; GO:0043229; GO:0005737; GO:0005575; GO:0005622; GO:0044464; GO:0043226; GO:0005623 [GO:0006412]; GO:0010467; GO:0034645; GO:0044267; GO:0043170; GO:0009059; GO:0044249; GO:0044260; GO:0019538; GO:0071704; GO:1901576; GO:0009058; GO:0044237; GO:0044238; GO:0008152; GO:0009987;…	91980000	730.83	56.04	18	18	548.94	47.25	14	16	182	20.9	8.94
354478439	PREDICTED: nucleoside diphosphate kinase B-like [Cricetulus griseus]	66.45	1	7	9	353	nucleotide binding; catalytic activity		metabolic process	Pf00334	100765627	[GO:0000166]; GO:0036094; GO:1901265; GO:0005488; GO:0097159; GO:1901363; GO:0003674 [GO:0004550]; GO:0016776; GO:0019205; GO:0016772; GO:0016301; GO:0016740; GO:0003824; GO:0003674 [GO:0005524]; GO:0032550; GO:0032559; GO:0035639; GO:0001883; GO:0032549; GO:0030554; GO:0032555; GO:0043168; GO:1901265; GO:0001882; GO:0017076; GO:0032553; GO:0043167; GO:0097159; GO:1901363; GO:0036094; GO:0097367;…	1946000000	6563.96	66.45	24	172	6281.62	51.97	18	181	152	17.3	7.99
354505876	PREDICTED: glutathione S-transferase Mu 6-like [Cricetulus griseus]	66.06	1	9	13	166	protein binding			Pf00043; Pf02798	100768110	[GO:0005515]; GO:0005488; GO:0003674	1322000000	3181.96	66.06	32	82	3102.66	60.55	28	84	218	25.5	6.93
354480001	PREDICTED: T-complex protein 1 subunit delta [Cricetulus griseus]	66.05	1	27	28	401	nucleotide binding	membrane	metabolic process	Pf00118	100767849	[GO:0005524]; GO:0032550; GO:0032559; GO:0035639; GO:0001883; GO:0032549; GO:0030554; GO:0032555; GO:0043168; GO:1901265; GO:0001882; GO:0017076; GO:0032553; GO:0043167; GO:0097159; GO:1901363; GO:0036094; GO:0097367; GO:0000166; GO:0005488; GO:0003674 [GO:0016021]; GO:0031224; GO:0044425; GO:0005575; GO:0016020 [GO:0044267]; GO:0019538; GO:0044260; GO:0043170; GO:0044238; GO:0044237; GO:0071704;…	1060000000	9937.74	63.82	68	205	8715.6	59.55	60	196	539	58.1	8.02
354504546	PREDICTED: ragulator complex protein LAMTOR1-like [Cricetulus griseus]	65.84	1	6	6	49		cytoplasm; endosome; membrane	metabolic process; regulation of biological process; cell organization and biogenesis; cell communication; response to stimulus		100750343	[GO:0001919]; GO:0001881; GO:0023051; GO:0031323; GO:0060255; GO:0043112; GO:0044700; GO:0050789; GO:0019222; GO:0044237; GO:0050794; GO:0043170; GO:0044260; GO:0023052; GO:0044699; GO:0008150; GO:0065007; GO:0008152; GO:0009987; GO:0071704 [GO:0007040]; GO:0007033; GO:0006996; GO:0009987; GO:0016043; GO:0008150; GO:0071840 [GO:0031902]; GO:0005770; GO:0010008; GO:0005768; GO:0031090; GO:0044440;…	123100000	1163.64	65.84	15	23	1078.2	55.9	12	26	161	17.7	5.15
354466994	PREDICTED: phosphatidylethanolamine-binding protein 1-like [Cricetulus griseus]	65.78	2	10	10	191				Pf01161	100753772		2979000000	4591.15	65.78	27	95	4717.41	65.78	22	96	187	20.9	7.53
354488131	PREDICTED: ATP synthase subunit beta, mitochondrial-like [Cricetulus griseus]	65.73	1	24	24	579	nucleotide binding; catalytic activity; transporter activity	membrane	metabolic process; transport	Pf00006; Pf00306; Pf02874	100763024	[GO:0000166]; GO:0036094; GO:1901265; GO:0005488; GO:0097159; GO:1901363; GO:0003674 [GO:0005524]; GO:0032550; GO:0032559; GO:0035639; GO:0001883; GO:0032549; GO:0030554; GO:0032555; GO:0043168; GO:1901265; GO:0001882; GO:0017076; GO:0032553; GO:0043167; GO:0097159; GO:1901363; GO:0036094; GO:0097367; GO:0000166; GO:0005488; GO:0003674 [GO:0006200]; GO:0009154; GO:0009169; GO:0009207; GO:0046034;…	1411000000	13747.3	63.11	58	308	12398.1	64.79	58	271	534	56.9	5.34
354471731	PREDICTED: synaptosomal-associated protein 23-like isoform 1 [Cricetulus griseus]	65.71	3	10	10	110	protein binding			Pf00835; Pf05739	100757957	[GO:0005515]; GO:0005488; GO:0003674	151600000	2736.22	62.38	24	51	2889.07	65.71	26	59	210	23.2	5.01
354476948	PREDICTED: eukaryotic translation initiation factor 3 subunit I-like [Cricetulus griseus]	65.54	1	16	16	105	RNA binding; protein binding	cytoplasm	cell organization and biogenesis; metabolic process; regulation of biological process	Pf00400	100753319	[GO:0001731]; GO:0006413; GO:0022618; GO:0006412; GO:0044237; GO:0022613; GO:0034622; GO:0071826; GO:0010467; GO:0034645; GO:0044267; GO:0008152; GO:0009987; GO:0044085; GO:0065003; GO:0043933; GO:0043170; GO:0009059; GO:0044249; GO:0044260; GO:0019538; GO:0008150; GO:0071840; GO:0022607; GO:0016043; GO:0071704; GO:1901576; GO:0009058; GO:0044238 [GO:0003743]; GO:0008135; GO:0003723; GO:0003676; …	206500000	2486.78	65.54	34	54	2085.3	63.38	31	51	325	36.3	5.64
354496812	PREDICTED: annexin A1-like [Cricetulus griseus]	65.32	1	24	24	417	enzyme regulator activity; metal ion binding		metabolic process; regulation of biological process	Pf00191	100768079	[GO:0004859]; GO:0055102; GO:0004857; GO:0030234; GO:0003674 [GO:0005509]; GO:0046872; GO:0043169; GO:0043167; GO:0005488; GO:0003674 [GO:0005544]; GO:0005543; GO:0008289; GO:0043168; GO:0005488; GO:0043167; GO:0003674 [GO:0043086]; GO:0044092; GO:0050790; GO:0065009; GO:0019222; GO:0065007; GO:0008152; GO:0050789; GO:0008150 [GO:0050790]; GO:0019222; GO:0065009; GO:0008152; GO:0050789; GO:006500…	7074000000	10354.6	65.03	60	210	9705.95	60.69	53	207	346	38.8	7.02
354476433	PREDICTED: LOW QUALITY PROTEIN: glutathione peroxidase 1-like [Cricetulus griseus]	65.17	1	10	10	120	antioxidant activity; catalytic activity		response to stimulus; metabolic process	Pf00255	100771188	[GO:0004602]; GO:0004601; GO:0016209; GO:0016684; GO:0003674; GO:0016491; GO:0003824 [GO:0006979]; GO:0006950; GO:0050896; GO:0008150 [GO:0055114]; GO:0044710; GO:0008152; GO:0044699; GO:0008150	305300000	2927.59	63.68	25	58	2983.06	65.17	20	62	201	22.3	7.21
354491211	PREDICTED: heterogeneous nuclear ribonucleoprotein C-like 1-like isoform 3 [Cricetulus griseus]	64.97	2	1	23	335				Pf00076	100751290	[GO:0003676]; GO:0097159; GO:1901363; GO:0005488; GO:0003674	1170000000	7987.96	64.97	56	188	6034.31	64.97	44	147	314	34.5	5.05
350537945	peroxiredoxin-1 [Cricetulus griseus]	64.82	1	10	13	217	antioxidant activity; catalytic activity	cytoplasm	metabolic process	Pf00578; Pf08534; Pf10417	100689332	[GO:0004601]; GO:0016209; GO:0016684; GO:0003674; GO:0016491; GO:0003824 [GO:0005737]; GO:0044424; GO:0005622; GO:0044464; GO:0005575; GO:0005623 [GO:0016209]; GO:0003674 [GO:0016491]; GO:0003824; GO:0003674 [GO:0042470]; GO:0048770; GO:0016023; GO:0031410; GO:0031988; GO:0043231; GO:0031982; GO:0043229; GO:0044444; GO:0043227; GO:0043226; GO:0044424; GO:0005737; GO:0005575; GO:0005622; GO:004446…	8377000000	4375.44	60.8	29	113	3869.82	48.74	27	104	199	22.2	8.05
354503226	PREDICTED: programmed cell death protein 6-like [Cricetulus griseus]	64.4	1	9	9	52				Pf00036	100750445		161100000	715.63	45.55	15	18	1355.97	60.21	16	34	191	21.9	5.4
350539823	heat shock cognate 71 kDa protein [Cricetulus griseus]	64.4	1	20	34	1022	nucleotide binding	nucleus; spliceosomal complex; organelle lumen; cytoplasm	cell organization and biogenesis; metabolic process; regulation of biological process; response to stimulus	Pf00012; Pf02463; Pf06723	100689472	[GO:0000166]; GO:0036094; GO:1901265; GO:0005488; GO:0097159; GO:1901363; GO:0003674 [GO:0000902]; GO:0032989; GO:0009653; GO:0016043; GO:0048869; GO:0032502; GO:0048856; GO:0071840; GO:0044763; GO:0044767; GO:0008150; GO:0009987; GO:0044699 [GO:0000974]; GO:0043234; GO:0032991; GO:0005575 [GO:0005524]; GO:0032550; GO:0032559; GO:0035639; GO:0001883; GO:0032549; GO:0030554; GO:0032555; GO:0043168…	11110000000	21495.7	59.6	86	504	20693.3	56.81	75	518	646	70.8	5.36
354497729	PREDICTED: ADP-ribosylation factor-like protein 3-like [Cricetulus griseus]	64.29	1	10	10	92	nucleotide binding; catalytic activity; signal transducer activity	nucleus; cytoplasm	cell communication; regulation of biological process; response to stimulus	Pf00009; Pf00025; Pf00071; Pf00503; Pf01926; Pf04670; Pf08477; Pf09439	100757638	[GO:0000166]; GO:0036094; GO:1901265; GO:0005488; GO:0097159; GO:1901363; GO:0003674 [GO:0003924]; GO:0017111; GO:0016462; GO:0016818; GO:0016817; GO:0016787; GO:0003824; GO:0003674 [GO:0004871]; GO:0060089; GO:0003674 [GO:0005525]; GO:0032550; GO:0032561; GO:0035639; GO:0001883; GO:0032549; GO:0019001; GO:0032555; GO:0043168; GO:1901265; GO:0001882; GO:0017076; GO:0032553; GO:0043167; GO:0097159…	420900000	2563.14	64.29	28	50	2083.59	64.29	26	42	182	20.5	7.24
346644703	beta tubulin [Cricetulus griseus]	64.19	1	4	22	947	nucleotide binding; catalytic activity; structural molecule activity	cytoplasm; cytoskeleton	metabolic process; cell organization and biogenesis	Pf00091; Pf03953; Pf10644	100689088	[GO:0000166]; GO:0036094; GO:1901265; GO:0005488; GO:0097159; GO:1901363; GO:0003674 [GO:0003924]; GO:0017111; GO:0016462; GO:0016818; GO:0016817; GO:0016787; GO:0003824; GO:0003674 [GO:0005200]; GO:0005198; GO:0003674 [GO:0005525]; GO:0032550; GO:0032561; GO:0035639; GO:0001883; GO:0032549; GO:0019001; GO:0032555; GO:0043168; GO:1901265; GO:0001882; GO:0017076; GO:0032553; GO:0043167; GO:0097159…	4892000000	19392.5	64.19	54	453	19578.8	64.19	52	494	444	49.7	4.96
354470385	PREDICTED: catalase [Cricetulus griseus]	64.14	1	24	24	372	antioxidant activity; catalytic activity	membrane	metabolic process	Pf00199; Pf06628	100773774	[GO:0004096]; GO:0004601; GO:0016209; GO:0016684; GO:0003674; GO:0016491; GO:0003824 [GO:0016021]; GO:0031224; GO:0044425; GO:0005575; GO:0016020 [GO:0020037]; GO:0046906; GO:0097159; GO:1901363; GO:0005488; GO:0003674 [GO:0055114]; GO:0044710; GO:0008152; GO:0044699; GO:0008150	935700000	7858.72	58.82	58	178	8456.49	57.87	54	194	527	60	7.68
354496736	PREDICTED: elongation factor 1-delta-like isoform 2 [Cricetulus griseus]	64.13	1	1	12	119	RNA binding	cytoplasm	metabolic process	Pf00736	100755894	[GO:0003746]; GO:0008135; GO:0003723; GO:0003676; GO:0097159; GO:1901363; GO:0005488; GO:0003674 [GO:0005853]; GO:0043234; GO:0044444; GO:0032991; GO:0005737; GO:0044424; GO:0005575; GO:0005622; GO:0044464; GO:0005623 [GO:0006414]; GO:0006412; GO:0034645; GO:0010467; GO:0044267; GO:0009059; GO:0044249; GO:0044260; GO:0043170; GO:0019538; GO:1901576; GO:0009058; GO:0044237; GO:0071704; GO:0044238;…	435400000	3124.82	54.35	26	61	2809.38	47.46	26	58	276	30.7	5
354473967	PREDICTED: ubiquitin-60S ribosomal protein L40-like isoform 1 [Cricetulus griseus]	64.06	3	1	14	325	structural molecule activity; protein binding	cytoplasm; ribosome	metabolic process	Pf00240; Pf01020; Pf11976	100757397	[GO:0003735]; GO:0005198; GO:0003674 [GO:0005515]; GO:0005488; GO:0003674 [GO:0005840]; GO:0030529; GO:0043232; GO:0044444; GO:0032991; GO:0044424; GO:0043228; GO:0043229; GO:0005737; GO:0005575; GO:0005622; GO:0044464; GO:0043226; GO:0005623 [GO:0006412]; GO:0010467; GO:0034645; GO:0044267; GO:0043170; GO:0009059; GO:0044249; GO:0044260; GO:0019538; GO:0071704; GO:1901576; GO:0009058; GO:0044237…	5463000000	5862.71	62.5	33	167	4827.03	64.06	36	158	128	14.7	9.83
354483044	PREDICTED: peptidyl-prolyl cis-trans isomerase A-like [Cricetulus griseus]	64.02	7	5	8	289	catalytic activity		metabolic process	Pf00160	100773511	[GO:0000413]; GO:0018208; GO:0018193; GO:0006464; GO:0036211; GO:0044267; GO:0019538; GO:0043412; GO:0044260; GO:0043170; GO:0044238; GO:0044237; GO:0071704; GO:0008152; GO:0009987; GO:0008150 [GO:0003755]; GO:0016859; GO:0016853; GO:0003824; GO:0003674 [GO:0006457]; GO:0044267; GO:0019538; GO:0044260; GO:0043170; GO:0044238; GO:0044237; GO:0071704; GO:0008152; GO:0009987; GO:0008150 [GO:0016853]…	5424000000	7287.88	64.02	20	149	6344.98	64.02	21	140	164	17.9	8.28
354474180	PREDICTED: septin-2 [Cricetulus griseus]	63.99	1	18	18	227	nucleotide binding		cell communication; regulation of biological process; response to stimulus	Pf00071; Pf00735	100772434	[GO:0005525]; GO:0032550; GO:0032561; GO:0035639; GO:0001883; GO:0032549; GO:0019001; GO:0032555; GO:0043168; GO:1901265; GO:0001882; GO:0017076; GO:0032553; GO:0043167; GO:0097159; GO:1901363; GO:0036094; GO:0097367; GO:0000166; GO:0005488; GO:0003674 [GO:0007049]; GO:0044763; GO:0009987; GO:0044699; GO:0008150 [GO:0007264]; GO:0035556; GO:0007165; GO:0007154; GO:0044700; GO:0050794; GO:0051716;…	672100000	5640.66	61.77	45	113	5603.77	60.66	39	114	361	41.6	6.6
354467339	PREDICTED: peptidyl-prolyl cis-trans isomerase FKBP4-like [Cricetulus griseus]	63.95	1	27	27	310	protein binding		metabolic process	Pf00254; Pf00515; Pf07719	100762395	[GO:0005515]; GO:0005488; GO:0003674 [GO:0006457]; GO:0044267; GO:0019538; GO:0044260; GO:0043170; GO:0044238; GO:0044237; GO:0071704; GO:0008152; GO:0009987; GO:0008150	988800000	6456.49	61.86	58	179	5116.12	51.4	49	131	430	48.6	5.72
354497334	PREDICTED: 26S protease regulatory subunit 10B [Cricetulus griseus]	63.75	1	21	21	246	nucleotide binding; RNA binding; catalytic activity	cytoplasm	metabolic process; response to stimulus	Pf00004; Pf00910; Pf01078; Pf05496; Pf07724; Pf07726; Pf07728	100762558	[GO:0000166]; GO:0036094; GO:1901265; GO:0005488; GO:0097159; GO:1901363; GO:0003674 [GO:0003723]; GO:0003676; GO:0097159; GO:1901363; GO:0005488; GO:0003674 [GO:0003724]; GO:0004386; GO:0017111; GO:0016462; GO:0016818; GO:0016817; GO:0016787; GO:0003824; GO:0003674 [GO:0005524]; GO:0032550; GO:0032559; GO:0035639; GO:0001883; GO:0032549; GO:0030554; GO:0032555; GO:0043168; GO:1901265; GO:0001882…	389300000	5084.16	61.44	49	121	5129.45	57.58	45	125	389	44.1	7.49
354494379	PREDICTED: bifunctional purine biosynthesis protein PURH [Cricetulus griseus]	63.68	1	28	28	250	catalytic activity		metabolic process	Pf01808; Pf02142	100750895	[GO:0003824]; GO:0003674 [GO:0003937]; GO:0019238; GO:0016814; GO:0016810; GO:0016787; GO:0003824; GO:0003674 [GO:0004643]; GO:0016742; GO:0016741; GO:0016740; GO:0003824; GO:0003674 [GO:0006164]; GO:0006163; GO:0009165; GO:0072522; GO:0009117; GO:0072521; GO:1901293; GO:0018130; GO:0019438; GO:0044271; GO:1901362; GO:1901566; GO:0006753; GO:0006725; GO:0034641; GO:0046483; GO:1901360; GO:1901564…	469000000	5863.61	57.43	56	125	5627.05	54.39	52	125	592	64.6	6.98
354471172	PREDICTED: aspartate aminotransferase, cytoplasmic [Cricetulus griseus]	63.68	1	21	22	222	catalytic activity		metabolic process	Pf00155	100762297	[GO:0003824]; GO:0003674 [GO:0004069]; GO:0008483; GO:0016769; GO:0016740; GO:0003824; GO:0003674 [GO:0006520]; GO:0019752; GO:0044238; GO:1901564; GO:0043436; GO:0008152; GO:0006807; GO:0071704; GO:0006082; GO:0008150; GO:0044237; GO:0044281; GO:0044763; GO:0009987; GO:0044710; GO:0044699 [GO:0008483]; GO:0016769; GO:0016740; GO:0003824; GO:0003674 [GO:0009058]; GO:0008152; GO:0008150 [GO:001674…	1117000000	5008.61	59.81	51	115	4637.24	51.09	38	107	413	46.2	7.21
354504591	PREDICTED: PHD finger-like domain-containing protein 5A-like [Cricetulus griseus]	63.64	1	7	7	29				Pf03660	100758913		149300000	564.81	57.27	13	13	676.88	47.27	10	16	110	12.4	8.41
354470453	PREDICTED: COMM domain-containing protein 9-like [Cricetulus griseus]	63.64	1	7	9	28				Pf07258	100753103		48400000	842.65	50	16	16	482.9	44.44	12	12	198	22	5.43
354471065	PREDICTED: aspartyl-tRNA synthetase, cytoplasmic [Cricetulus griseus]	63.47	1	29	29	236	nucleotide binding; catalytic activity	cytoplasm	metabolic process	Pf00152; Pf01336	100767438	[GO:0000166]; GO:0036094; GO:1901265; GO:0005488; GO:0097159; GO:1901363; GO:0003674 [GO:0003676]; GO:0097159; GO:1901363; GO:0005488; GO:0003674 [GO:0004812]; GO:0016876; GO:0016875; GO:0016874; GO:0003824; GO:0003674 [GO:0005524]; GO:0032550; GO:0032559; GO:0035639; GO:0001883; GO:0032549; GO:0030554; GO:0032555; GO:0043168; GO:1901265; GO:0001882; GO:0017076; GO:0032553; GO:0043167; GO:0097159…	638700000	6365.45	58.68	61	134	4428.92	50.9	50	102	501	57.1	6.65
354491207	PREDICTED: heterogeneous nuclear ribonucleoprotein C-like 1-like isoform 1 [Cricetulus griseus]	63.46	2	1	23	347				Pf00076	100751290	[GO:0003676]; GO:0097159; GO:1901363; GO:0005488; GO:0003674	1170000000	8468.8	63.46	56	193	6602	63.46	44	154	301	33.1	5.03
354475796	PREDICTED: guanine nucleotide-binding protein G(I)/G(S)/G(O) subunit gamma-5-like [Cricetulus griseus]	63.24	1	3	3	12	signal transducer activity	membrane	cell communication; regulation of biological process; response to stimulus	Pf00631	100757206	[GO:0004871]; GO:0060089; GO:0003674 [GO:0005834]; GO:0031234; GO:0043234; GO:0044424; GO:0044459; GO:0019897; GO:0032991; GO:0005622; GO:0044464; GO:0005886; GO:0044425; GO:0019898; GO:0005575; GO:0005623; GO:0016020; GO:0071944 [GO:0005886]; GO:0016020; GO:0044464; GO:0071944; GO:0005575; GO:0005623 [GO:0007165]; GO:0007154; GO:0044700; GO:0050794; GO:0051716; GO:0044763; GO:0023052; GO:0044699…	101000000	241.81	63.24	6	6	258.47	63.24	5	6	68	7.3	9.85
354493611	PREDICTED: 40S ribosomal protein S19-like, partial [Cricetulus griseus]	63.24	1	11	11	165	structural molecule activity	cytoplasm; ribosome	metabolic process	Pf01090	100759352	[GO:0003735]; GO:0005198; GO:0003674 [GO:0005622]; GO:0044464; GO:0005575; GO:0005623 [GO:0005840]; GO:0030529; GO:0043232; GO:0044444; GO:0032991; GO:0044424; GO:0043228; GO:0043229; GO:0005737; GO:0005575; GO:0005622; GO:0044464; GO:0043226; GO:0005623 [GO:0006412]; GO:0010467; GO:0034645; GO:0044267; GO:0043170; GO:0009059; GO:0044249; GO:0044260; GO:0019538; GO:0071704; GO:1901576; GO:0009058…	1184000000	3174.55	58.09	27	87	2654.65	57.35	26	78	136	15.1	10.49
350539819	glucose-6-phosphate 1-dehydrogenase [Cricetulus griseus]	63.11	1	29	29	280	catalytic activity; nucleotide binding		metabolic process	Pf00479; Pf02781	100689469	[GO:0004345]; GO:0016616; GO:0016614; GO:0016491; GO:0003824; GO:0003674 [GO:0005975]; GO:0044238; GO:0071704; GO:0008152; GO:0008150 [GO:0006006]; GO:0019318; GO:0005996; GO:0044723; GO:0005975; GO:0044710; GO:0044238; GO:0071704; GO:0008152; GO:0044699; GO:0008150 [GO:0006098]; GO:0006007; GO:0006740; GO:0006006; GO:0019320; GO:0006739; GO:0055114; GO:0019318; GO:0046365; GO:0046496; GO:0044710…	546900000	6674.52	55.15	56	137	6055.72	58.06	60	143	515	59.3	6.43
354481833	PREDICTED: acetyl-CoA acetyltransferase, cytosolic-like [Cricetulus griseus]	62.97	2	15	15	209	catalytic activity	membrane	metabolic process	Pf00108; Pf00109; Pf02803	100760000	[GO:0003824]; GO:0003674 [GO:0008152]; GO:0008150 [GO:0016021]; GO:0031224; GO:0044425; GO:0005575; GO:0016020 [GO:0016740]; GO:0003824; GO:0003674 [GO:0016747]; GO:0016746; GO:0016740; GO:0003824; GO:0003674	1186000000	5227.61	56.93	30	107	4125.13	56.42	30	102	397	41	7.27
354502560	PREDICTED: protein DJ-1-like [Cricetulus griseus]	62.96	1	9	9	116		membrane		Pf01965	100759195	[GO:0016021]; GO:0031224; GO:0044425; GO:0005575; GO:0016020	318000000	2572.85	62.96	20	62	1972.04	34.92	17	54	189	19.9	6.79
354469938	PREDICTED: 26S protease regulatory subunit 6A [Cricetulus griseus]	62.9	1	22	22	184	nucleotide binding; catalytic activity		metabolic process; response to stimulus	Pf00004; Pf01078; Pf05496; Pf07724; Pf07728	100689203	[GO:0005524]; GO:0032550; GO:0032559; GO:0035639; GO:0001883; GO:0032549; GO:0030554; GO:0032555; GO:0043168; GO:1901265; GO:0001882; GO:0017076; GO:0032553; GO:0043167; GO:0097159; GO:1901363; GO:0036094; GO:0097367; GO:0000166; GO:0005488; GO:0003674 [GO:0006281]; GO:0006259; GO:0006974; GO:0044710; GO:0044260; GO:0090304; GO:0033554; GO:0008152; GO:0044699; GO:0043170; GO:0044237; GO:0006139; …	260100000	3904.77	55.66	50	92	3619.57	62.9	51	92	442	49.5	5.19
354497825	PREDICTED: ras-related protein Rab-32-like [Cricetulus griseus]	62.78	2	10	11	50	nucleotide binding	nucleus; cytoplasm	cell communication; regulation of biological process; response to stimulus; transport	Pf00025; Pf00071; Pf04670; Pf08477	100751302	[GO:0000166]; GO:0036094; GO:1901265; GO:0005488; GO:0097159; GO:1901363; GO:0003674 [GO:0005525]; GO:0032550; GO:0032561; GO:0035639; GO:0001883; GO:0032549; GO:0019001; GO:0032555; GO:0043168; GO:1901265; GO:0001882; GO:0017076; GO:0032553; GO:0043167; GO:0097159; GO:1901363; GO:0036094; GO:0097367; GO:0000166; GO:0005488; GO:0003674 [GO:0005622]; GO:0044464; GO:0005575; GO:0005623 [GO:0005634]…	75830000	829.51	56.5	20	22	887.94	55.16	22	28	223	25.1	6.92
354481540	PREDICTED: T-complex protein 1 subunit gamma-like [Cricetulus griseus]	62.75	1	31	32	471	nucleotide binding; protein binding	cytoplasm	metabolic process	Pf00118	100755267	[GO:0000166]; GO:0036094; GO:1901265; GO:0005488; GO:0097159; GO:1901363; GO:0003674 [GO:0005524]; GO:0032550; GO:0032559; GO:0035639; GO:0001883; GO:0032549; GO:0030554; GO:0032555; GO:0043168; GO:1901265; GO:0001882; GO:0017076; GO:0032553; GO:0043167; GO:0097159; GO:1901363; GO:0036094; GO:0097367; GO:0000166; GO:0005488; GO:0003674 [GO:0005737]; GO:0044424; GO:0005622; GO:0044464; GO:0005575;…	1954000000	11630.6	60.55	74	245	10018	57.06	63	226	545	60.6	6.64
354470976	PREDICTED: calcyclin-binding protein-like, partial [Cricetulus griseus]	62.67	3	13	14	140				Pf04969; Pf05002; Pf09032	100752498		529500000	2821.37	62.67	34	63	2928.54	58.67	29	77	225	26.1	8.51
354483625	PREDICTED: prohibitin-like [Cricetulus griseus]	62.5	1	15	15	118		membrane		Pf01145	100755273	[GO:0016020]; GO:0005575	594900000	2598.93	58.82	36	61	2245.53	55.15	33	57	272	29.8	5.76
354502651	PREDICTED: 14-3-3 protein theta-like [Cricetulus griseus]	62.45	4	12	18	347	protein binding			Pf00244	100751694	[GO:0019904]; GO:0005515; GO:0005488; GO:0003674	4462000000	7796.99	59.18	43	205	4713.07	62.45	41	142	245	27.7	4.78
346227155	elongation factor 2 [Cricetulus griseus]	62.35	1	48	49	888	catalytic activity; nucleotide binding			Pf00009; Pf00679; Pf03144; Pf03764	100689051	[GO:0003924]; GO:0017111; GO:0016462; GO:0016818; GO:0016817; GO:0016787; GO:0003824; GO:0003674 [GO:0005525]; GO:0032550; GO:0032561; GO:0035639; GO:0001883; GO:0032549; GO:0019001; GO:0032555; GO:0043168; GO:1901265; GO:0001882; GO:0017076; GO:0032553; GO:0043167; GO:0097159; GO:1901363; GO:0036094; GO:0097367; GO:0000166; GO:0005488; GO:0003674	3709000000	18333.8	61.31	120	469	16307.4	46.74	95	419	858	95.3	6.83
354499681	PREDICTED: myosin regulatory light chain 12B-like [Cricetulus griseus]	62.21	2	3	9	171	metal ion binding			Pf00036	100773835	[GO:0005509]; GO:0046872; GO:0043169; GO:0043167; GO:0005488; GO:0003674	1150000000	4252.93	62.21	24	84	3689.58	62.21	24	87	172	19.8	4.84
354499679	PREDICTED: myosin regulatory light polypeptide 9-like [Cricetulus griseus]	62.21	1	3	9	147				Pf00036	100773545		950000000	3651.18	62.21	21	74	3442.52	62.21	23	73	172	19.9	4.81
354498157	PREDICTED: 39S ribosomal protein L53, mitochondrial-like [Cricetulus griseus]	62.18	1	5	5	24				Pf10780	100762073		37510000	792.18	39.5	8	11	696.33	55.46	10	13	119	12.8	9.74
354482827	PREDICTED: ruvB-like 1-like [Cricetulus griseus]	62.06	1	20	20	159	nucleotide binding; catalytic activity		metabolic process; response to stimulus	Pf00004; Pf01078; Pf01695; Pf05496; Pf06068; Pf06414; Pf07726	100761458	[GO:0000166]; GO:0036094; GO:1901265; GO:0005488; GO:0097159; GO:1901363; GO:0003674 [GO:0003678]; GO:0004386; GO:0017111; GO:0016462; GO:0016818; GO:0016817; GO:0016787; GO:0003824; GO:0003674 [GO:0005524]; GO:0032550; GO:0032559; GO:0035639; GO:0001883; GO:0032549; GO:0030554; GO:0032555; GO:0043168; GO:1901265; GO:0001882; GO:0017076; GO:0032553; GO:0043167; GO:0097159; GO:1901363; GO:0036094;…	290100000	4082.22	58.55	46	85	3183.7	57.46	41	74	456	50.2	6.42
354477950	PREDICTED: glutathione synthetase-like [Cricetulus griseus]	62.03	2	25	25	271	catalytic activity; nucleotide binding		metabolic process	Pf03199; Pf03917	100753200	[GO:0004363]; GO:0016881; GO:0016879; GO:0016874; GO:0003824; GO:0003674 [GO:0005524]; GO:0032550; GO:0032559; GO:0035639; GO:0001883; GO:0032549; GO:0030554; GO:0032555; GO:0043168; GO:1901265; GO:0001882; GO:0017076; GO:0032553; GO:0043167; GO:0097159; GO:1901363; GO:0036094; GO:0097367; GO:0000166; GO:0005488; GO:0003674 [GO:0006750]; GO:0006749; GO:0019184; GO:0042398; GO:0044272; GO:0006518;…	994300000	5783.91	59.28	55	136	5453.89	60.76	57	135	474	52.2	5.57
354488607	PREDICTED: proteasome subunit alpha type-2-like [Cricetulus griseus]	61.97	1	9	9	145	catalytic activity	proteasome; nucleus; cytoplasm	metabolic process	Pf00227; Pf10584	100750876	[GO:0000502]; GO:0043234; GO:0044424; GO:0032991; GO:0005622; GO:0044464; GO:0005575; GO:0005623 [GO:0004175]; GO:0070011; GO:0008233; GO:0016787; GO:0003824; GO:0003674 [GO:0004298]; GO:0004175; GO:0070003; GO:0070011; GO:0008233; GO:0016787; GO:0003824; GO:0003674 [GO:0005634]; GO:0043231; GO:0043227; GO:0043229; GO:0043226; GO:0044424; GO:0005575; GO:0005622; GO:0044464; GO:0005623 [GO:0005737…	352800000	4018.43	61.97	25	84	2886.34	61.97	19	61	234	25.9	7.43
354505868	PREDICTED: glutathione S-transferase Y1-like [Cricetulus griseus]	61.93	2	9	15	318	protein binding			Pf00043; Pf02798	100766772	[GO:0005515]; GO:0005488; GO:0003674	3743000000	6614.54	59.17	36	170	5551.34	45.41	31	148	218	26	8.44
354488159	PREDICTED: proliferation-associated protein 2G4-like [Cricetulus griseus]	61.93	1	21	21	273		cytoplasm; membrane		Pf00557	100767388	[GO:0005737]; GO:0044424; GO:0005622; GO:0044464; GO:0005575; GO:0005623 [GO:0009987]; GO:0008150 [GO:0016021]; GO:0031224; GO:0044425; GO:0005575; GO:0016020	1518000000	6001	61.93	51	140	5244.64	57.87	42	133	394	43.7	6.7
354496734	PREDICTED: elongation factor 1-delta-like isoform 1 [Cricetulus griseus]	61.92	1	2	13	145	RNA binding	cytoplasm	metabolic process	Pf00736	100755894	[GO:0003746]; GO:0008135; GO:0003723; GO:0003676; GO:0097159; GO:1901363; GO:0005488; GO:0003674 [GO:0005853]; GO:0043234; GO:0044444; GO:0032991; GO:0005737; GO:0044424; GO:0005575; GO:0005622; GO:0044464; GO:0005623 [GO:0006414]; GO:0006412; GO:0034645; GO:0010467; GO:0044267; GO:0009059; GO:0044249; GO:0044260; GO:0043170; GO:0019538; GO:1901576; GO:0009058; GO:0044237; GO:0071704; GO:0044238;…	562200000	4266.67	52.31	30	75	3680.75	58.72	31	70	281	31.3	5.07
354484761	PREDICTED: 116 kDa U5 small nuclear ribonucleoprotein component-like [Cricetulus griseus]	61.73	1	44	45	328	nucleotide binding; catalytic activity	membrane	metabolic process	Pf00009; Pf00679; Pf03144; Pf03764	100757897	[GO:0000166]; GO:0036094; GO:1901265; GO:0005488; GO:0097159; GO:1901363; GO:0003674 [GO:0003924]; GO:0017111; GO:0016462; GO:0016818; GO:0016817; GO:0016787; GO:0003824; GO:0003674 [GO:0005525]; GO:0032550; GO:0032561; GO:0035639; GO:0001883; GO:0032549; GO:0019001; GO:0032555; GO:0043168; GO:1901265; GO:0001882; GO:0017076; GO:0032553; GO:0043167; GO:0097159; GO:1901363; GO:0036094; GO:0097367;…	785100000	8037.16	59.88	98	174	6145.29	51.34	86	154	972	109.4	5
354490480	PREDICTED: cyclin-dependent kinase 1-like [Cricetulus griseus]	61.62	9	13	15	219	nucleotide binding; catalytic activity		metabolic process; cell division	Pf00069; Pf01636; Pf07714	100766716	[GO:0000166]; GO:0036094; GO:1901265; GO:0005488; GO:0097159; GO:1901363; GO:0003674 [GO:0004672]; GO:0016301; GO:0016773; GO:0016772; GO:0016740; GO:0003824; GO:0003674 [GO:0004674]; GO:0004672; GO:0016301; GO:0016773; GO:0016772; GO:0016740; GO:0003824; GO:0003674 [GO:0005524]; GO:0032550; GO:0032559; GO:0035639; GO:0001883; GO:0032549; GO:0030554; GO:0032555; GO:0043168; GO:1901265; GO:0001882…	756700000	5011.85	61.62	36	109	4392.21	55.89	33	110	297	34.1	8.41
350537543	glutathione S-transferase P 1 [Cricetulus griseus]	61.43	1	15	15	410	catalytic activity; protein binding		metabolic process	Pf00043; Pf02798	100689311	[GO:0004364]; GO:0016765; GO:0016740; GO:0003824; GO:0003674 [GO:0005515]; GO:0005488; GO:0003674 [GO:0008152]; GO:0008150	2085000000	11086.2	61.43	40	223	8998.83	58.1	33	187	210	23.6	7.8
354501876	PREDICTED: F-actin-capping protein subunit alpha-1-like [Cricetulus griseus]	61.29	1	9	12	183	protein binding	cytoskeleton	cell organization and biogenesis	Pf01267	100750522	[GO:0003779]; GO:0008092; GO:0005515; GO:0005488; GO:0003674 [GO:0008290]; GO:0015629; GO:0043234; GO:0044430; GO:0005856; GO:0032991; GO:0044446; GO:0043232; GO:0005575; GO:0043229; GO:0044422; GO:0044424; GO:0043228; GO:0043226; GO:0005622; GO:0044464; GO:0005623 [GO:0030036]; GO:0007010; GO:0030029; GO:1902589; GO:0006996; GO:0044763; GO:0009987; GO:0016043; GO:0044699; GO:0008150; GO:0071840	1009000000	4493.26	55.2	28	100	3317.07	59.14	28	83	279	32.1	6.8
350539629	40S ribosomal protein S4 [Cricetulus griseus]	61.22	2	18	18	263	RNA binding; structural molecule activity	cytoplasm; ribosome	metabolic process	Pf00900; Pf08071	100689408	[GO:0003723]; GO:0003676; GO:0097159; GO:1901363; GO:0005488; GO:0003674 [GO:0003735]; GO:0005198; GO:0003674 [GO:0005622]; GO:0044464; GO:0005575; GO:0005623 [GO:0005840]; GO:0030529; GO:0043232; GO:0044444; GO:0032991; GO:0044424; GO:0043228; GO:0043229; GO:0005737; GO:0005575; GO:0005622; GO:0044464; GO:0043226; GO:0005623 [GO:0006412]; GO:0010467; GO:0034645; GO:0044267; GO:0043170; GO:000905…	1495000000	5390.7	54.75	38	138	4583.21	58.17	36	125	263	29.6	10.15
354499473	PREDICTED: spectrin alpha chain, brain-like isoform 3 [Cricetulus griseus]	61.13	1	0	133	1146	protein binding			Pf00018; Pf00036; Pf00435; Pf07653; Pf08726	100763248	[GO:0005515]; GO:0005488; GO:0003674	612700000	28896.9	56.2	292	596	25010.6	53.3	271	550	2452	282.2	5.33
354490792	PREDICTED: serine hydroxymethyltransferase, mitochondrial-like [Cricetulus griseus]	61.11	1	23	24	269	catalytic activity	membrane	metabolic process	Pf00464	100754714	[GO:0003824]; GO:0003674 [GO:0004372]; GO:0016742; GO:0016741; GO:0016740; GO:0003824; GO:0003674 [GO:0006544]; GO:0009069; GO:1901605; GO:0006520; GO:0019752; GO:0044238; GO:1901564; GO:0043436; GO:0008152; GO:0006807; GO:0071704; GO:0006082; GO:0008150; GO:0044237; GO:0044281; GO:0044763; GO:0009987; GO:0044710; GO:0044699 [GO:0006563]; GO:0009069; GO:1901605; GO:0006520; GO:0019752; GO:0044238…	706600000	6402.79	54.56	56	145	5097.44	58.33	49	124	504	55.9	8.4
354499477	PREDICTED: spectrin alpha chain, brain-like isoform 5 [Cricetulus griseus]	61.05	2	1	133	1140	protein binding			Pf00018; Pf00036; Pf00435; Pf07653; Pf08726	100763248	[GO:0005515]; GO:0005488; GO:0003674	611900000	28572.7	55.76	290	592	24858.8	53.24	271	548	2457	282.8	5.34
354481556	PREDICTED: prelamin-A/C-like isoform 2 [Cricetulus griseus]	61.03	3	40	42	464				Pf00038; Pf00932	100757316		1281000000	9599.75	60.88	102	225	10067.8	60.73	101	239	662	73.7	7.97
354485634	PREDICTED: chloride intracellular channel protein 4-like [Cricetulus griseus]	60.98	1	11	12	136		membrane			100758280	[GO:0016021]; GO:0031224; GO:0044425; GO:0005575; GO:0016020	527400000	3660.52	60.98	29	91	1716.26	38.62	18	45	246	27.9	7.74
354506625	PREDICTED: 60S ribosomal protein L9-like [Cricetulus griseus]	60.94	2	9	9	77	structural molecule activity; RNA binding	cytoplasm; ribosome	metabolic process	Pf00347	100758533	[GO:0003735]; GO:0005198; GO:0003674 [GO:0005622]; GO:0044464; GO:0005575; GO:0005623 [GO:0005840]; GO:0030529; GO:0043232; GO:0044444; GO:0032991; GO:0044424; GO:0043228; GO:0043229; GO:0005737; GO:0005575; GO:0005622; GO:0044464; GO:0043226; GO:0005623 [GO:0006412]; GO:0010467; GO:0034645; GO:0044267; GO:0043170; GO:0009059; GO:0044249; GO:0044260; GO:0019538; GO:0071704; GO:1901576; GO:0009058…	1043000000	2006.81	60.94	25	43	1266.61	46.88	20	34	192	21.9	9.95
354497356	PREDICTED: ADP-ribosylation factor 3-like [Cricetulus griseus]	60.77	4	3	9	201	nucleotide binding; signal transducer activity	nucleus; cytoplasm	metabolic process; cell communication; regulation of biological process; response to stimulus	Pf00025; Pf00071; Pf00503; Pf01926; Pf04670; Pf08477; Pf09439	100766631	[GO:0000166]; GO:0036094; GO:1901265; GO:0005488; GO:0097159; GO:1901363; GO:0003674 [GO:0004871]; GO:0060089; GO:0003674 [GO:0005525]; GO:0032550; GO:0032561; GO:0035639; GO:0001883; GO:0032549; GO:0019001; GO:0032555; GO:0043168; GO:1901265; GO:0001882; GO:0017076; GO:0032553; GO:0043167; GO:0097159; GO:1901363; GO:0036094; GO:0097367; GO:0000166; GO:0005488; GO:0003674 [GO:0005622]; GO:0044464…	741900000	5211.41	60.77	24	107	4268.91	57.46	21	94	181	20.6	7.43
354490832	PREDICTED: cyclin-dependent kinase 4-like [Cricetulus griseus]	60.73	8	12	14	100	catalytic activity; nucleotide binding		metabolic process	Pf00069; Pf07714	100760122	[GO:0004672]; GO:0016301; GO:0016773; GO:0016772; GO:0016740; GO:0003824; GO:0003674 [GO:0005524]; GO:0032550; GO:0032559; GO:0035639; GO:0001883; GO:0032549; GO:0030554; GO:0032555; GO:0043168; GO:1901265; GO:0001882; GO:0017076; GO:0032553; GO:0043167; GO:0097159; GO:1901363; GO:0036094; GO:0097367; GO:0000166; GO:0005488; GO:0003674 [GO:0006468]; GO:0006464; GO:0016310; GO:0036211; GO:0044267;…	376100000	2251.56	55.78	30	46	2658.89	41.25	20	54	303	33.8	6.62
354500481	PREDICTED: filamin-A [Cricetulus griseus]	60.64	1	112	115	1432	protein binding	membrane		Pf00307; Pf00630	100760050	[GO:0005515]; GO:0005488; GO:0003674 [GO:0016021]; GO:0031224; GO:0044425; GO:0005575; GO:0016020	1673000000	33587.9	56.58	272	737	30208.3	55.12	255	695	2538	268.8	5.9
354499471	PREDICTED: spectrin alpha chain, brain-like isoform 2 [Cricetulus griseus]	60.56	1	1	133	1148	protein binding			Pf00018; Pf00036; Pf00435; Pf07653; Pf08726	100763248	[GO:0005515]; GO:0005488; GO:0003674	612700000	28638.2	55.66	292	594	25122.3	52.79	271	554	2472	284.5	5.34
354498985	PREDICTED: EF-hand domain-containing protein D2-like, partial [Cricetulus griseus]	60.49	2	9	9	94					100752661		281000000	1955.91	60.49	25	44	2347.23	54.94	20	50	162	18.8	5.76
354474875	PREDICTED: LIM and SH3 domain protein 1-like [Cricetulus griseus]	60.48	2	13	13	75	protein binding; metal ion binding			Pf00018; Pf00412; Pf00880; Pf07653	100765803	[GO:0005515]; GO:0005488; GO:0003674 [GO:0008270]; GO:0046914; GO:0046872; GO:0043169; GO:0043167; GO:0005488; GO:0003674	946500000	1425.97	43.15	19	33	1895.24	36.29	24	42	248	28.3	6.32
354473311	PREDICTED: 40S ribosomal protein S3-like [Cricetulus griseus]	60.42	1	1	14	198	RNA binding; structural molecule activity	cytoplasm; ribosome	metabolic process	Pf00189; Pf07650	100772332	[GO:0003723]; GO:0003676; GO:0097159; GO:1901363; GO:0005488; GO:0003674 [GO:0003735]; GO:0005198; GO:0003674 [GO:0005622]; GO:0044464; GO:0005575; GO:0005623 [GO:0005840]; GO:0030529; GO:0043232; GO:0044444; GO:0032991; GO:0044424; GO:0043228; GO:0043229; GO:0005737; GO:0005575; GO:0005622; GO:0044464; GO:0043226; GO:0005623 [GO:0006412]; GO:0010467; GO:0034645; GO:0044267; GO:0043170; GO:000905…	1792000000	4116.2	57.08	32	121	2669.97	51.67	27	77	240	26.5	9.58
354487474	PREDICTED: endoplasmin [Cricetulus griseus]	60.27	1	48	49	893	nucleotide binding; protein binding	membrane	metabolic process; response to stimulus	Pf00183; Pf02518	100773331	[GO:0005524]; GO:0032550; GO:0032559; GO:0035639; GO:0001883; GO:0032549; GO:0030554; GO:0032555; GO:0043168; GO:1901265; GO:0001882; GO:0017076; GO:0032553; GO:0043167; GO:0097159; GO:1901363; GO:0036094; GO:0097367; GO:0000166; GO:0005488; GO:0003674 [GO:0006457]; GO:0044267; GO:0019538; GO:0044260; GO:0043170; GO:0044238; GO:0044237; GO:0071704; GO:0008152; GO:0009987; GO:0008150 [GO:0006950];…	6275000000	22442	59.15	114	499	17057.5	52.43	100	394	803	92.6	4.82
354474983	PREDICTED: activator of 90 kDa heat shock protein ATPase homolog 1 [Cricetulus griseus]	60.06	1	15	15	171	enzyme regulator activity; protein binding		response to stimulus; metabolic process; regulation of biological process	Pf08327; Pf09229	100760684	[GO:0001671]; GO:0008047; GO:0060590; GO:0030234; GO:0060589; GO:0003674 [GO:0006950]; GO:0050896; GO:0008150 [GO:0032781]; GO:0043462; GO:0051345; GO:0009118; GO:0033121; GO:0051336; GO:0043085; GO:0009116; GO:0019219; GO:0006195; GO:0030811; GO:1900542; GO:0050790; GO:0044093; GO:0055086; GO:1901135; GO:1901564; GO:1901657; GO:0006139; GO:0031323; GO:0051171; GO:0080090; GO:0006163; GO:0009166;…	523000000	4485.56	57.69	34	88	3765.96	57.99	35	83	338	38.1	5.53
354468673	PREDICTED: vinculin isoform 1 [Cricetulus griseus]	60.04	2	54	54	541	catalytic activity; structural molecule activity	membrane; cytoskeleton	transport	Pf01044; Pf02901; Pf04632	100759958	[GO:0003824]; GO:0003674 [GO:0005198]; GO:0003674 [GO:0005886]; GO:0016020; GO:0044464; GO:0071944; GO:0005575; GO:0005623 [GO:0006810]; GO:0051234; GO:0008150; GO:0051179 [GO:0007155]; GO:0022610; GO:0044763; GO:0008150; GO:0009987; GO:0044699 [GO:0015629]; GO:0005856; GO:0043232; GO:0043228; GO:0043229; GO:0043226; GO:0044424; GO:0005575; GO:0005622; GO:0044464; GO:0005623	802800000	12490.1	56.1	121	268	12313.8	54.41	112	273	1066	116.6	6
354497985	PREDICTED: sorting nexin-12-like [Cricetulus griseus]	59.88	1	6	8	35	protein binding		cell communication	Pf00787	100756869	[GO:0005515]; GO:0005488; GO:0003674 [GO:0007154]; GO:0044763; GO:0009987; GO:0044699; GO:0008150 [GO:0035091]; GO:0005543; GO:0008289; GO:0043168; GO:0005488; GO:0043167; GO:0003674	86580000	526.77	53.7	16	16	655.98	59.88	16	19	162	18.9	8.44
354470238	PREDICTED: nuclear autoantigenic sperm protein-like [Cricetulus griseus]	59.69	1	40	40	480				Pf10516	100761335		1507000000	10807.3	52.93	78	208	13603	54.23	80	272	769	83.4	4.42
354492628	PREDICTED: T-complex protein 1 subunit beta-like [Cricetulus griseus]	59.63	1	26	26	374	nucleotide binding; protein binding	cytoplasm; membrane	metabolic process	Pf00118	100759253	[GO:0000166]; GO:0036094; GO:1901265; GO:0005488; GO:0097159; GO:1901363; GO:0003674 [GO:0005524]; GO:0032550; GO:0032559; GO:0035639; GO:0001883; GO:0032549; GO:0030554; GO:0032555; GO:0043168; GO:1901265; GO:0001882; GO:0017076; GO:0032553; GO:0043167; GO:0097159; GO:1901363; GO:0036094; GO:0097367; GO:0000166; GO:0005488; GO:0003674 [GO:0005737]; GO:0044424; GO:0005622; GO:0044464; GO:0005575;…	1068000000	10558.5	55.51	60	187	9637.42	57.94	66	187	535	57.5	6.46
354473371	PREDICTED: cysteine and glycine-rich protein 1-like [Cricetulus griseus]	59.59	2	10	10	132	metal ion binding			Pf00412	100756325	[GO:0008270]; GO:0046914; GO:0046872; GO:0043169; GO:0043167; GO:0005488; GO:0003674 [GO:0046872]; GO:0043169; GO:0043167; GO:0005488; GO:0003674	856600000	3347.77	50.78	22	68	2572.68	59.59	25	64	193	20.5	8.57
350537857	serpin H1 [Cricetulus griseus]	59.47	1	21	21	380		extracellular; cytoplasm; endoplasmic reticulum		Pf00079	100689327	[GO:0005615]; GO:0044421; GO:0005575; GO:0005576 [GO:0005783]; GO:0012505; GO:0043231; GO:0044444; GO:0044464; GO:0043227; GO:0043229; GO:0005737; GO:0044424; GO:0005575; GO:0005623; GO:0043226; GO:0005622	2513000000	7763.23	57.79	54	184	7704.52	53.24	51	196	417	46.6	8.82
354484391	PREDICTED: 14-3-3 protein zeta/delta-like [Cricetulus griseus]	59.18	2	9	15	306	protein binding	membrane		Pf00244	100766119	[GO:0016021]; GO:0031224; GO:0044425; GO:0005575; GO:0016020 [GO:0019904]; GO:0005515; GO:0005488; GO:0003674	4278000000	6688.09	59.18	41	184	3969.62	47.76	28	122	245	27.7	4.79
354476585	PREDICTED: ras-related protein Rab-5A-like [Cricetulus griseus]	59.07	1	6	9	67	nucleotide binding	nucleus; cytoplasm	cell communication; regulation of biological process; response to stimulus; transport	Pf00025; Pf00071; Pf04670; Pf08477	100772343	[GO:0000166]; GO:0036094; GO:1901265; GO:0005488; GO:0097159; GO:1901363; GO:0003674 [GO:0005525]; GO:0032550; GO:0032561; GO:0035639; GO:0001883; GO:0032549; GO:0019001; GO:0032555; GO:0043168; GO:1901265; GO:0001882; GO:0017076; GO:0032553; GO:0043167; GO:0097159; GO:1901363; GO:0036094; GO:0097367; GO:0000166; GO:0005488; GO:0003674 [GO:0005622]; GO:0044464; GO:0005575; GO:0005623 [GO:0005634]…	406300000	1370.05	54.42	20	33	1206.94	47.91	18	34	215	23.5	8.15
354466501	PREDICTED: ATP synthase subunit d, mitochondrial-like [Cricetulus griseus]	59.01	1	8	8	47	transporter activity	cytoplasm; membrane; mitochondrion	metabolic process; transport	Pf05873	100771541	[GO:0000276]; GO:0005753; GO:0044455; GO:0045263; GO:0005743; GO:0045259; GO:0031966; GO:0044425; GO:0044429; GO:0033177; GO:0044424; GO:0019866; GO:0016469; GO:0005740; GO:0031090; GO:0005575; GO:0016020; GO:0005739; GO:0044444; GO:0044446; GO:0043234; GO:0005622; GO:0044464; GO:0031967; GO:0043227; GO:0044422; GO:0043231; GO:0005737; GO:0043229; GO:0032991; GO:0005623; GO:0031975; GO:0043226 [G…	95440000	1145.88	59.01	20	28	786.25	40.37	14	19	161	18.9	5.72
354472657	PREDICTED: heat shock 70 kDa protein 4-like [Cricetulus griseus]	58.93	2	42	42	412			cell organization and biogenesis	Pf00012; Pf06723	100764628	[GO:0000902]; GO:0032989; GO:0009653; GO:0016043; GO:0048869; GO:0032502; GO:0048856; GO:0071840; GO:0044763; GO:0044767; GO:0008150; GO:0009987; GO:0044699	479200000	11642.4	56.7	98	238	7832.6	53.23	83	174	806	90.4	5.22
354504061	PREDICTED: rab-like protein 2A-like, partial [Cricetulus griseus]	58.87	1	6	6	18	nucleotide binding		cell communication; regulation of biological process; response to stimulus	Pf00071; Pf08477	100755429	[GO:0005525]; GO:0032550; GO:0032561; GO:0035639; GO:0001883; GO:0032549; GO:0019001; GO:0032555; GO:0043168; GO:1901265; GO:0001882; GO:0017076; GO:0032553; GO:0043167; GO:0097159; GO:1901363; GO:0036094; GO:0097367; GO:0000166; GO:0005488; GO:0003674 [GO:0005622]; GO:0044464; GO:0005575; GO:0005623 [GO:0007264]; GO:0035556; GO:0007165; GO:0007154; GO:0044700; GO:0050794; GO:0051716; GO:0044763;…	15610000	360.47	38.71	8	8	378.33	58.87	10	10	124	14.3	4.88
354485875	PREDICTED: adenylyl cyclase-associated protein 1-like isoform 1 [Cricetulus griseus]	58.86	2	20	20	165	protein binding		cell organization and biogenesis	Pf01213; Pf07986; Pf08603	100774682	[GO:0000902]; GO:0032989; GO:0009653; GO:0016043; GO:0048869; GO:0032502; GO:0048856; GO:0071840; GO:0044763; GO:0044767; GO:0008150; GO:0009987; GO:0044699 [GO:0003779]; GO:0008092; GO:0005515; GO:0005488; GO:0003674 [GO:0007010]; GO:0006996; GO:0009987; GO:0016043; GO:0008150; GO:0071840 [GO:0030036]; GO:0007010; GO:0030029; GO:1902589; GO:0006996; GO:0044763; GO:0009987; GO:0016043; GO:0044699…	731400000	4083.5	57.17	46	92	2928.12	53.59	35	73	474	51.5	7.28
354490549	PREDICTED: ubiquitin-fold modifier 1-like [Cricetulus griseus]	58.82	1	3	3	22				Pf03671	100754244		102100000	460.35	58.82	6	12	309.18	58.82	5	10	85	9.1	9.31
354474214	PREDICTED: protein phosphatase 1 regulatory subunit 7-like [Cricetulus griseus]	58.79	1	16	16	115				Pf12799	100753495		171800000	2179.37	54.18	34	46	3236.79	54.18	33	69	347	40.1	4.92
354499945	PREDICTED: alpha-enolase [Cricetulus griseus]	58.74	5	22	22	1000	metal ion binding; catalytic activity	cytoplasm; cytosol; membrane	metabolic process	Pf00113; Pf03952	100752856	[GO:0000015]; GO:0044445; GO:1902494; GO:0005829; GO:0044444; GO:0043234; GO:0005737; GO:0044424; GO:0032991; GO:0005622; GO:0044464; GO:0005575; GO:0005623 [GO:0000287]; GO:0046872; GO:0043169; GO:0043167; GO:0005488; GO:0003674 [GO:0004634]; GO:0016836; GO:0016835; GO:0016829; GO:0003824; GO:0003674 [GO:0006096]; GO:0006007; GO:0006091; GO:0044763; GO:0006006; GO:0019320; GO:0044237; GO:0009987…	12710000000	25440.6	57.34	57	527	24111.4	55.71	49	473	429	46.7	6.16
354492431	PREDICTED: nuclear migration protein nudC-like [Cricetulus griseus]	58.72	1	20	20	324				Pf04969	100771417		995900000	8848.27	58.72	46	183	6079.6	58.41	43	141	327	37.8	6.19
354493553	PREDICTED: ADP-ribosylation factor-like protein 6-like [Cricetulus griseus]	58.6	1	8	8	30	signal transducer activity; nucleotide binding	nucleus; cytoplasm	cell communication; regulation of biological process; response to stimulus	Pf00025; Pf00071; Pf00503; Pf04670; Pf09439	100773053	[GO:0004871]; GO:0060089; GO:0003674 [GO:0005525]; GO:0032550; GO:0032561; GO:0035639; GO:0001883; GO:0032549; GO:0019001; GO:0032555; GO:0043168; GO:1901265; GO:0001882; GO:0017076; GO:0032553; GO:0043167; GO:0097159; GO:1901363; GO:0036094; GO:0097367; GO:0000166; GO:0005488; GO:0003674 [GO:0005634]; GO:0043231; GO:0043227; GO:0043229; GO:0043226; GO:0044424; GO:0005575; GO:0005622; GO:0044464;…	19500000	598.4	46.24	12	14	659.13	39.78	14	16	186	20.9	8.15
354491739	PREDICTED: poly(rC)-binding protein 1-like [Cricetulus griseus]	58.43	1	11	14	320	RNA binding			Pf00013	100771216	[GO:0003723]; GO:0003676; GO:0097159; GO:1901363; GO:0005488; GO:0003674	1162000000	7911.18	55.9	36	166	6888.61	58.43	39	154	356	37.5	7.09
354502777	PREDICTED: ras GTPase-activating-like protein IQGAP1 [Cricetulus griseus]	58.36	1	71	78	875	enzyme regulator activity; protein binding	membrane	cell communication; regulation of biological process; response to stimulus	Pf00307; Pf00397; Pf00616; Pf03836; Pf11016	100757264	[GO:0005096]; GO:0008047; GO:0030695; GO:0030234; GO:0060589; GO:0003674 [GO:0005099]; GO:0005083; GO:0005096; GO:0030695; GO:0008047; GO:0060589; GO:0030234; GO:0003674 [GO:0005515]; GO:0005488; GO:0003674 [GO:0005622]; GO:0044464; GO:0005575; GO:0005623 [GO:0007264]; GO:0035556; GO:0007165; GO:0007154; GO:0044700; GO:0050794; GO:0051716; GO:0044763; GO:0023052; GO:0044699; GO:0009987; GO:005078…	1051000000	20969	54.86	167	456	17235.1	55.1	167	419	1657	188.8	6.51
354494097	PREDICTED: DNA replication licensing factor MCM3 [Cricetulus griseus]	58.36	1	39	39	316	nucleotide binding; DNA binding; catalytic activity	nucleus	metabolic process	Pf00493; Pf01078; Pf07728	100774903	[GO:0000166]; GO:0036094; GO:1901265; GO:0005488; GO:0097159; GO:1901363; GO:0003674 [GO:0003677]; GO:0003676; GO:0097159; GO:1901363; GO:0005488; GO:0003674 [GO:0003678]; GO:0004386; GO:0017111; GO:0016462; GO:0016818; GO:0016817; GO:0016787; GO:0003824; GO:0003674 [GO:0005524]; GO:0032550; GO:0032559; GO:0035639; GO:0001883; GO:0032549; GO:0030554; GO:0032555; GO:0043168; GO:1901265; GO:0001882…	402400000	7794.17	56.51	85	159	7057.93	56.01	86	157	807	90.7	5.48
354491947	PREDICTED: PDZ and LIM domain protein 1-like [Cricetulus griseus]	58.36	1	15	15	129	protein binding; metal ion binding	cytoskeleton		Pf00412; Pf00595	100756459	[GO:0005515]; GO:0005488; GO:0003674 [GO:0005856]; GO:0043232; GO:0043228; GO:0043229; GO:0043226; GO:0044424; GO:0005575; GO:0005622; GO:0044464; GO:0005623 [GO:0008270]; GO:0046914; GO:0046872; GO:0043169; GO:0043167; GO:0005488; GO:0003674 [GO:0046872]; GO:0043169; GO:0043167; GO:0005488; GO:0003674	399300000	2898.66	48.02	29	60	2881.85	58.36	34	69	329	35.9	7.06
345842428	tubulin alpha-1C chain [Cricetulus griseus]	58.35	5	2	21	688	nucleotide binding; catalytic activity; structural molecule activity	cytoplasm; cytoskeleton	metabolic process; cell organization and biogenesis	Pf00091; Pf03953	100682526	[GO:0000166]; GO:0036094; GO:1901265; GO:0005488; GO:0097159; GO:1901363; GO:0003674 [GO:0003924]; GO:0017111; GO:0016462; GO:0016818; GO:0016817; GO:0016787; GO:0003824; GO:0003674 [GO:0005200]; GO:0005198; GO:0003674 [GO:0005525]; GO:0032550; GO:0032561; GO:0035639; GO:0001883; GO:0032549; GO:0019001; GO:0032555; GO:0043168; GO:1901265; GO:0001882; GO:0017076; GO:0032553; GO:0043167; GO:0097159…	9474000000	17861.7	56.35	51	369	14375.9	56.79	52	319	449	49.9	5.1
354483686	PREDICTED: ubiquitin-40S ribosomal protein S27a-like [Cricetulus griseus]	58.33	2	1	14	321	structural molecule activity; protein binding	cytoplasm; ribosome	metabolic process	Pf00240; Pf01599; Pf11976	100765052	[GO:0003735]; GO:0005198; GO:0003674 [GO:0005515]; GO:0005488; GO:0003674 [GO:0005622]; GO:0044464; GO:0005575; GO:0005623 [GO:0005840]; GO:0030529; GO:0043232; GO:0044444; GO:0032991; GO:0044424; GO:0043228; GO:0043229; GO:0005737; GO:0005575; GO:0005622; GO:0044464; GO:0043226; GO:0005623 [GO:0006412]; GO:0010467; GO:0034645; GO:0044267; GO:0043170; GO:0009059; GO:0044249; GO:0044260; GO:001953…	5463000000	5685.52	57.05	33	154	5906.51	58.33	36	167	156	17.9	9.6
354472764	PREDICTED: heterogeneous nuclear ribonucleoproteins A2/B1-like [Cricetulus griseus]	58.26	1	18	21	442				Pf00076	100759302	[GO:0003676]; GO:0097159; GO:1901363; GO:0005488; GO:0003674	3670000000	10176	58.26	48	213	11842	55.74	50	229	357	37.8	9.25
354486081	PREDICTED: dihydropyrimidinase-related protein 2-like [Cricetulus griseus]	58.22	3	21	21	241	catalytic activity	cytoplasm	metabolic process	Pf01979; Pf07969	100759148	[GO:0005737]; GO:0044424; GO:0005622; GO:0044464; GO:0005575; GO:0005623 [GO:0006208]; GO:0006206; GO:0046113; GO:0072529; GO:0009112; GO:0072527; GO:0044712; GO:0046700; GO:1901361; GO:1901565; GO:0044270; GO:0055086; GO:1901564; GO:0034641; GO:0046483; GO:1901360; GO:0009056; GO:0044710; GO:0044248; GO:1901575; GO:0006139; GO:0044281; GO:0044763; GO:0006807; GO:0071704; GO:0044237; GO:0008152; …	316500000	5828.11	51.92	45	101	7172.04	56.29	48	140	572	62.2	6.38
345842430	tubulin alpha-1B chain [Cricetulus griseus]	58.09	5	2	21	710	nucleotide binding; catalytic activity; structural molecule activity	cytoplasm; cytoskeleton	metabolic process; cell organization and biogenesis	Pf00091; Pf03953	100682528	[GO:0000166]; GO:0036094; GO:1901265; GO:0005488; GO:0097159; GO:1901363; GO:0003674 [GO:0003924]; GO:0017111; GO:0016462; GO:0016818; GO:0016817; GO:0016787; GO:0003824; GO:0003674 [GO:0005200]; GO:0005198; GO:0003674 [GO:0005525]; GO:0032550; GO:0032561; GO:0035639; GO:0001883; GO:0032549; GO:0019001; GO:0032555; GO:0043168; GO:1901265; GO:0001882; GO:0017076; GO:0032553; GO:0043167; GO:0097159…	9474000000	18484.6	56.1	50	376	15129.3	56.54	51	334	451	50.1	5.06
354500004	PREDICTED: heterogeneous nuclear ribonucleoprotein K-like isoform 4 [Cricetulus griseus]	58.09	4	24	24	473	RNA binding			Pf00013; Pf08067	100762670	[GO:0003723]; GO:0003676; GO:0097159; GO:1901363; GO:0005488; GO:0003674	2363000000	8661.33	58.09	61	214	9112.15	49.43	50	259	439	48.5	5.92
354479435	PREDICTED: 26S protease regulatory subunit 8-like [Cricetulus griseus]	58.04	1	19	21	178	nucleotide binding; catalytic activity	cytoplasm	metabolic process; response to stimulus	Pf00004; Pf01057; Pf01078; Pf05496; Pf06068; Pf06414; Pf07724; Pf07726; Pf07728	100771099	[GO:0000166]; GO:0036094; GO:1901265; GO:0005488; GO:0097159; GO:1901363; GO:0003674 [GO:0003678]; GO:0004386; GO:0017111; GO:0016462; GO:0016818; GO:0016817; GO:0016787; GO:0003824; GO:0003674 [GO:0005524]; GO:0032550; GO:0032559; GO:0035639; GO:0001883; GO:0032549; GO:0030554; GO:0032555; GO:0043168; GO:1901265; GO:0001882; GO:0017076; GO:0032553; GO:0043167; GO:0097159; GO:1901363; GO:0036094;…	356300000	3805.44	52.76	49	86	4104.18	53.27	42	92	398	44.8	8.18
354496103	PREDICTED: major vault protein [Cricetulus griseus]	58.04	1	37	37	309				Pf01145; Pf01505; Pf11978	100751094		569800000	7874.98	53.82	84	167	5825.28	53.82	79	142	877	97.6	5.92
354472141	PREDICTED: alpha-actinin-1 [Cricetulus griseus]	57.89	1	42	51	737	protein binding	membrane		Pf00307; Pf00435; Pf08726; Pf11971	100755831	[GO:0005515]; GO:0005488; GO:0003674 [GO:0016021]; GO:0031224; GO:0044425; GO:0005575; GO:0016020	1160000000	17066.8	57.89	132	388	13822.5	56.28	120	349	931	107.5	5.39
354468971	PREDICTED: brain-specific angiogenesis inhibitor 1-associated protein 2 isoform 2 [Cricetulus griseus]	57.86	3	23	23	190	protein binding		cell communication; regulation of biological process; response to stimulus; cell organization and biogenesis	Pf07653; Pf08397	100761815	[GO:0007165]; GO:0007154; GO:0044700; GO:0050794; GO:0051716; GO:0044763; GO:0023052; GO:0044699; GO:0009987; GO:0050789; GO:0050896; GO:0008150; GO:0065007 [GO:0008093]; GO:0008092; GO:0030674; GO:0005515; GO:0060090; GO:0005488; GO:0003674 [GO:0017124]; GO:0019904; GO:0005515; GO:0005488; GO:0003674 [GO:0046847]; GO:0030031; GO:0022607; GO:0030030; GO:0016043; GO:0044085; GO:0044763; GO:0071840…	219600000	3848.81	51.84	48	91	3854.74	55.92	51	99	515	56.8	8.98
354502873	PREDICTED: transcription elongation factor B polypeptide 2-like [Cricetulus griseus]	57.85	2	8	8	49	protein binding			Pf00240	100772696	[GO:0005515]; GO:0005488; GO:0003674	75480000	566.6	47.11	14	22	779.62	57.85	16	27	121	13.3	5.01
346227178	L-lactate dehydrogenase A chain [Cricetulus griseus]	57.83	3	17	19	503	catalytic activity	cytoplasm	metabolic process	Pf00056; Pf02866	100689064	[GO:0003824]; GO:0003674 [GO:0004459]; GO:0004457; GO:0016616; GO:0016614; GO:0016491; GO:0003824; GO:0003674 [GO:0005737]; GO:0044424; GO:0005622; GO:0044464; GO:0005575; GO:0005623 [GO:0005975]; GO:0044238; GO:0071704; GO:0008152; GO:0008150 [GO:0006096]; GO:0006007; GO:0006091; GO:0044763; GO:0006006; GO:0019320; GO:0044237; GO:0009987; GO:0044699; GO:0019318; GO:0046365; GO:0008152; GO:000815…	7858000000	12031	54.82	41	260	10084.4	48.49	38	243	332	36.5	7.42
350538125	protein disulfide-isomerase A3 [Cricetulus griseus]	57.82	1	26	26	452	catalytic activity	cytoplasm; endoplasmic reticulum	metabolic process; cellular homeostasis; regulation of biological process	Pf00085	100689343	[GO:0005783]; GO:0012505; GO:0043231; GO:0044444; GO:0044464; GO:0043227; GO:0043229; GO:0005737; GO:0044424; GO:0005575; GO:0005623; GO:0043226; GO:0005622 [GO:0006662]; GO:0018904; GO:0044281; GO:0071704; GO:0044710; GO:0008152; GO:0044699; GO:0008150 [GO:0015035]; GO:0015036; GO:0016667; GO:0016491; GO:0003824; GO:0003674 [GO:0016853]; GO:0003824; GO:0003674 [GO:0045454]; GO:0019725; GO:005079…	2461000000	11148.9	53.86	57	240	9223.94	52.48	54	212	505	56.8	6.35
354473918	PREDICTED: 6-phosphogluconolactonase-like [Cricetulus griseus]	57.65	1	6	6	48			metabolic process	Pf01182	100774660	[GO:0005975]; GO:0044238; GO:0071704; GO:0008152; GO:0008150	132500000	1029.37	50.59	13	21	1530.08	39.41	11	27	170	18.4	6.38
354477991	PREDICTED: charged multivesicular body protein 4b-like [Cricetulus griseus]	57.56	2	13	13	89			transport	Pf03357	100759419	[GO:0015031]; GO:0045184; GO:0071702; GO:0008104; GO:0051234; GO:0006810; GO:0033036; GO:0008150; GO:0051179	495200000	2041.98	57.56	26	49	1723.88	57.56	19	40	238	26.8	5.01
350539836	T-complex protein 1 subunit alpha [Cricetulus griseus]	57.55	1	29	29	354	nucleotide binding; protein binding	cytoplasm; cytoskeleton	metabolic process	Pf00118	100689476	[GO:0000166]; GO:0036094; GO:1901265; GO:0005488; GO:0097159; GO:1901363; GO:0003674 [GO:0005524]; GO:0032550; GO:0032559; GO:0035639; GO:0001883; GO:0032549; GO:0030554; GO:0032555; GO:0043168; GO:1901265; GO:0001882; GO:0017076; GO:0032553; GO:0043167; GO:0097159; GO:1901363; GO:0036094; GO:0097367; GO:0000166; GO:0005488; GO:0003674 [GO:0005737]; GO:0044424; GO:0005622; GO:0044464; GO:0005575;…	1405000000	7507.79	54.5	73	177	7032.76	54.68	68	177	556	60.3	5.99
354476267	PREDICTED: general transcription factor IIF subunit 2-like [Cricetulus griseus]	57.43	1	13	13	65	catalytic activity; nucleotide binding	nucleus; organelle lumen	metabolic process	Pf02270	100768332	[GO:0003824]; GO:0003674 [GO:0005524]; GO:0032550; GO:0032559; GO:0035639; GO:0001883; GO:0032549; GO:0030554; GO:0032555; GO:0043168; GO:1901265; GO:0001882; GO:0017076; GO:0032553; GO:0043167; GO:0097159; GO:1901363; GO:0036094; GO:0097367; GO:0000166; GO:0005488; GO:0003674 [GO:0005634]; GO:0043231; GO:0043227; GO:0043229; GO:0043226; GO:0044424; GO:0005575; GO:0005622; GO:0044464; GO:0005623 …	95360000	1340.78	49.4	26	36	1299.18	46.18	19	29	249	28.4	9.23
354473015	PREDICTED: histone H3.2-like, partial [Cricetulus griseus]	57.38	11	2	7	147	DNA binding			Pf00125	100750365	[GO:0003677]; GO:0003676; GO:0097159; GO:1901363; GO:0005488; GO:0003674	14070000000	2066.26	31.15	12	80	1906.04	57.38	14	67	122	13.9	10.74
354495166	PREDICTED: NADH dehydrogenase [ubiquinone] 1 alpha subcomplex subunit 3-like [Cricetulus griseus]	57.38	1	3	3	10					100764988		81330000	165.16	39.34	4	4	203.15	57.38	5	6	61	6.8	7.24
354475585	PREDICTED: adipocyte plasma membrane-associated protein-like [Cricetulus griseus]	57.35	1	19	19	154	catalytic activity		metabolic process	Pf03088; Pf08450	100765704	[GO:0009058]; GO:0008152; GO:0008150 [GO:0016844]; GO:0016843; GO:0016840; GO:0016829; GO:0003824; GO:0003674	273800000	3125.03	57.11	39	70	3312.39	48.92	38	84	415	46.3	6.95
354497186	PREDICTED: cytosolic non-specific dipeptidase [Cricetulus griseus]	57.26	1	22	22	208	catalytic activity		metabolic process	Pf01546; Pf07687	100760626	[GO:0006508]; GO:0019538; GO:0043170; GO:0044238; GO:0071704; GO:0008152; GO:0008150 [GO:0008152]; GO:0008150 [GO:0008237]; GO:0070011; GO:0008233; GO:0016787; GO:0003824; GO:0003674 [GO:0016787]; GO:0003824; GO:0003674 [GO:0016805]; GO:0008238; GO:0070011; GO:0008233; GO:0016787; GO:0003824; GO:0003674 [GO:0034701]; GO:0008238; GO:0070011; GO:0008233; GO:0016787; GO:0003824; GO:0003674	1080000000	5198.38	53.47	45	111	4073.7	48.42	36	97	475	52.8	5.94
354470202	PREDICTED: UMP-CMP kinase-like [Cricetulus griseus]	57.23	1	11	11	91	catalytic activity; nucleotide binding		metabolic process	Pf00406; Pf02223	100758717	[GO:0004798]; GO:0016776; GO:0019201; GO:0016772; GO:0019205; GO:0016740; GO:0016301; GO:0003824; GO:0003674 [GO:0005524]; GO:0032550; GO:0032559; GO:0035639; GO:0001883; GO:0032549; GO:0030554; GO:0032555; GO:0043168; GO:1901265; GO:0001882; GO:0017076; GO:0032553; GO:0043167; GO:0097159; GO:1901363; GO:0036094; GO:0097367; GO:0000166; GO:0005488; GO:0003674 [GO:0006139]; GO:0006725; GO:0034641;…	261700000	1509.57	57.23	26	38	1946.61	57.23	25	53	173	19.9	5.38
354483672	PREDICTED: spectrin beta chain, brain 1 isoform 1 [Cricetulus griseus]	57.17	5	108	108	842	protein binding	membrane		Pf00169; Pf00307; Pf00435; Pf05667; Pf11971; Pf12128	100763016	[GO:0005515]; GO:0005488; GO:0003674 [GO:0005543]; GO:0008289; GO:0043168; GO:0005488; GO:0043167; GO:0003674 [GO:0016021]; GO:0031224; GO:0044425; GO:0005575; GO:0016020	439900000	21258.9	53.28	246	434	18241.6	53.24	230	408	2363	274	5.59
354508434	PREDICTED: acyl-coenzyme A thioesterase 1-like, partial [Cricetulus griseus]	57.14	1	1	3	12	catalytic activity		metabolic process	Pf04775	100755358	[GO:0006629]; GO:0044238; GO:0044710; GO:0071704; GO:0008152; GO:0044699; GO:0008150 [GO:0016290]; GO:0047617; GO:0016289; GO:0016790; GO:0016788; GO:0016787; GO:0003824; GO:0003674	15630000	290.4	57.14	7	7	249.81	45.71	5	5	70	8.1	10.42
346227157	40S ribosomal protein S17 [Cricetulus griseus]	57.04	1	9	9	125	structural molecule activity	cytoplasm; ribosome	metabolic process	Pf00833	100689053	[GO:0003735]; GO:0005198; GO:0003674 [GO:0005622]; GO:0044464; GO:0005575; GO:0005623 [GO:0005840]; GO:0030529; GO:0043232; GO:0044444; GO:0032991; GO:0044424; GO:0043228; GO:0043229; GO:0005737; GO:0005575; GO:0005622; GO:0044464; GO:0043226; GO:0005623 [GO:0006412]; GO:0010467; GO:0034645; GO:0044267; GO:0043170; GO:0009059; GO:0044249; GO:0044260; GO:0019538; GO:0071704; GO:1901576; GO:0009058…	1439000000	3816.19	57.04	20	78	1942.61	57.04	19	47	135	15.5	9.85
354498880	PREDICTED: casein kinase II subunit alpha-like [Cricetulus griseus]	57.03	1	18	19	163	catalytic activity; nucleotide binding		metabolic process	Pf00069; Pf01636; Pf07714	100759365	[GO:0004672]; GO:0016301; GO:0016773; GO:0016772; GO:0016740; GO:0003824; GO:0003674 [GO:0005524]; GO:0032550; GO:0032559; GO:0035639; GO:0001883; GO:0032549; GO:0030554; GO:0032555; GO:0043168; GO:1901265; GO:0001882; GO:0017076; GO:0032553; GO:0043167; GO:0097159; GO:1901363; GO:0036094; GO:0097367; GO:0000166; GO:0005488; GO:0003674 [GO:0006468]; GO:0006464; GO:0016310; GO:0036211; GO:0044267;…	511700000	3319.03	47.31	34	77	3488.31	54.99	45	86	391	45.1	7.74
354479017	PREDICTED: SNARE-associated protein Snapin-like, partial [Cricetulus griseus]	57.02	1	5	5	13					100752727		16110000	367.5	35.96	7	7	199.75	31.58	6	6	114	13.1	9.31
354495736	PREDICTED: serine/threonine-protein phosphatase PP1-alpha catalytic subunit-like [Cricetulus griseus]	56.97	1	8	20	165	catalytic activity			Pf00149	100760810	[GO:0016787]; GO:0003824; GO:0003674	824700000	3321.38	56.97	42	93	2454.98	45.76	37	72	330	37.5	6.33
354493136	PREDICTED: 40S ribosomal protein S11-like [Cricetulus griseus]	56.96	2	13	13	129	structural molecule activity	cytoplasm; ribosome	metabolic process	Pf00366	100773922	[GO:0003735]; GO:0005198; GO:0003674 [GO:0005622]; GO:0044464; GO:0005575; GO:0005623 [GO:0005840]; GO:0030529; GO:0043232; GO:0044444; GO:0032991; GO:0044424; GO:0043228; GO:0043229; GO:0005737; GO:0005575; GO:0005622; GO:0044464; GO:0043226; GO:0005623 [GO:0006412]; GO:0010467; GO:0034645; GO:0044267; GO:0043170; GO:0009059; GO:0044249; GO:0044260; GO:0019538; GO:0071704; GO:1901576; GO:0009058…	1516000000	2360	55.7	25	71	1733.74	50	25	58	158	18.4	10.3
354504493	PREDICTED: 6-phosphogluconate dehydrogenase, decarboxylating-like [Cricetulus griseus]	56.94	1	22	22	434	catalytic activity; nucleotide binding	membrane	metabolic process	Pf00393; Pf03446	100765199	[GO:0004616]; GO:0016616; GO:0016614; GO:0016491; GO:0003824; GO:0003674 [GO:0006098]; GO:0006007; GO:0006740; GO:0006006; GO:0019320; GO:0006739; GO:0055114; GO:0019318; GO:0046365; GO:0046496; GO:0044710; GO:0005996; GO:0044724; GO:0019362; GO:0008152; GO:0044699; GO:0044723; GO:0016052; GO:0044712; GO:0006733; GO:0009117; GO:0072524; GO:0008150; GO:0005975; GO:1901575; GO:0009056; GO:0006732; …	3137000000	11068.8	51.14	50	233	9186.76	55.49	49	201	483	53.3	6.61
354507545	PREDICTED: glutathione S-transferase Mu 1-like [Cricetulus griseus]	56.88	1	9	13	150	catalytic activity; protein binding		metabolic process	Pf00043; Pf02798	100757858	[GO:0004364]; GO:0016765; GO:0016740; GO:0003824; GO:0003674 [GO:0005515]; GO:0005488; GO:0003674 [GO:0008152]; GO:0008150 [GO:0016740]; GO:0003824; GO:0003674	2327000000	2743.72	53.21	29	75	2837.84	46.33	24	75	218	25.5	6.37
354493416	PREDICTED: acetyl-CoA acetyltransferase, mitochondrial [Cricetulus griseus]	56.84	1	16	16	143	catalytic activity	membrane	metabolic process	Pf00108; Pf00109; Pf02803	100770936	[GO:0003824]; GO:0003674 [GO:0008152]; GO:0008150 [GO:0016021]; GO:0031224; GO:0044425; GO:0005575; GO:0016020 [GO:0016740]; GO:0003824; GO:0003674 [GO:0016746]; GO:0016740; GO:0003824; GO:0003674 [GO:0016747]; GO:0016746; GO:0016740; GO:0003824; GO:0003674	344100000	3555.42	54.01	38	81	2349.02	40.33	27	62	424	44.6	8.76
354472182	PREDICTED: eukaryotic translation initiation factor 2 subunit 1-like [Cricetulus griseus]	56.83	1	16	16	191	RNA binding	cytoplasm	metabolic process	Pf00575; Pf07541	100761915	[GO:0003723]; GO:0003676; GO:0097159; GO:1901363; GO:0005488; GO:0003674 [GO:0003743]; GO:0008135; GO:0003723; GO:0003676; GO:0097159; GO:1901363; GO:0005488; GO:0003674 [GO:0005850]; GO:0043234; GO:0044444; GO:0032991; GO:0005737; GO:0044424; GO:0005575; GO:0005622; GO:0044464; GO:0005623 [GO:0006412]; GO:0010467; GO:0034645; GO:0044267; GO:0043170; GO:0009059; GO:0044249; GO:0044260; GO:0019538…	837200000	4180.03	56.83	38	88	4666.8	56.83	38	103	315	36.1	5.14
354506496	PREDICTED: THUMP domain-containing protein 1-like [Cricetulus griseus]	56.82	1	18	18	135	RNA binding			Pf02926	100754766	[GO:0003723]; GO:0003676; GO:0097159; GO:1901363; GO:0005488; GO:0003674	246800000	3839.94	56.82	43	81	2728.1	54.87	35	54	359	40.3	6.47
354483059	PREDICTED: 26S proteasome non-ATPase regulatory subunit 6 [Cricetulus griseus]	56.81	1	24	24	202	protein binding	proteasome; membrane		Pf01399; Pf10602	100751274	[GO:0000502]; GO:0043234; GO:0044424; GO:0032991; GO:0005622; GO:0044464; GO:0005575; GO:0005623 [GO:0005515]; GO:0005488; GO:0003674 [GO:0016021]; GO:0031224; GO:0044425; GO:0005575; GO:0016020	506300000	3922.88	56.04	59	108	3335.02	49.36	47	94	389	45.5	5.6
354485092	PREDICTED: proteasome activator complex subunit 3-like [Cricetulus griseus]	56.69	1	15	15	119		proteasome		Pf02251; Pf02252	100762340	[GO:0000502]; GO:0043234; GO:0044424; GO:0032991; GO:0005622; GO:0044464; GO:0005575; GO:0005623 [GO:0008537]; GO:0022624; GO:0043234; GO:0044424; GO:0000502; GO:0032991; GO:0005622; GO:0044464; GO:0005575; GO:0005623	386900000	2596.3	56.69	37	61	2444.93	51.97	31	58	254	29.5	5.95
354498036	PREDICTED: elongation factor Tu, mitochondrial-like [Cricetulus griseus]	56.64	2	24	25	161	nucleotide binding; RNA binding; catalytic activity	membrane	metabolic process	Pf00009; Pf03143; Pf03144	100766830	[GO:0000166]; GO:0036094; GO:1901265; GO:0005488; GO:0097159; GO:1901363; GO:0003674 [GO:0003746]; GO:0008135; GO:0003723; GO:0003676; GO:0097159; GO:1901363; GO:0005488; GO:0003674 [GO:0003924]; GO:0017111; GO:0016462; GO:0016818; GO:0016817; GO:0016787; GO:0003824; GO:0003674 [GO:0005525]; GO:0032550; GO:0032561; GO:0035639; GO:0001883; GO:0032549; GO:0019001; GO:0032555; GO:0043168; GO:1901265…	437400000	3547.59	54.42	55	83	3710.42	42.04	39	78	452	49.5	7.78
354488965	PREDICTED: glycerol-3-phosphate dehydrogenase, mitochondrial-like [Cricetulus griseus]	56.53	1	36	36	319	catalytic activity; metal ion binding	cytoplasm; membrane	metabolic process	Pf00890; Pf01266; Pf03486; Pf07992; Pf12831	100766128	[GO:0004368]; GO:0016901; GO:0016614; GO:0016491; GO:0003824; GO:0003674 [GO:0005509]; GO:0046872; GO:0043169; GO:0043167; GO:0005488; GO:0003674 [GO:0006072]; GO:0052646; GO:0006796; GO:0019637; GO:1901135; GO:0006793; GO:0071704; GO:0044237; GO:0008152; GO:0009987; GO:0008150 [GO:0009331]; GO:0044444; GO:1990204; GO:0005737; GO:0044424; GO:0005623; GO:0044464; GO:1902494; GO:0005622; GO:0005575…	618900000	7338.75	51.31	69	153	6967.23	51.99	71	166	727	80.6	6.3
354494800	PREDICTED: hippocalcin-like protein 1-like [Cricetulus griseus]	56.48	2	11	11	55	metal ion binding	extracellular	cell communication; regulation of biological process; response to stimulus	Pf00036; Pf10591	100752247	[GO:0005509]; GO:0046872; GO:0043169; GO:0043167; GO:0005488; GO:0003674 [GO:0005578]; GO:0031012; GO:0044421; GO:0005575; GO:0005576 [GO:0007165]; GO:0007154; GO:0044700; GO:0050794; GO:0051716; GO:0044763; GO:0023052; GO:0044699; GO:0009987; GO:0050789; GO:0050896; GO:0008150; GO:0065007 [GO:0046872]; GO:0043169; GO:0043167; GO:0005488; GO:0003674	67260000	739.1	44.04	19	26	919.41	41.45	18	29	193	22.3	5.5
354474577	PREDICTED: LOW QUALITY PROTEIN: thioredoxin-like protein 1-like [Cricetulus griseus]	56.46	1	10	10	112			cellular homeostasis; regulation of biological process	Pf00085; Pf06201	100765222	[GO:0045454]; GO:0019725; GO:0050794; GO:0042592; GO:0044763; GO:0009987; GO:0050789; GO:0065008; GO:0044699; GO:0008150; GO:0065007	263300000	3356.94	56.46	21	64	2811.34	42.07	22	48	271	30.2	4.93
354496877	PREDICTED: ras-related protein Rab-11B-like [Cricetulus griseus]	56.42	2	2	11	88	nucleotide binding		cell communication; regulation of biological process; response to stimulus; transport	Pf00025; Pf00071; Pf08477	100754543	[GO:0000166]; GO:0036094; GO:1901265; GO:0005488; GO:0097159; GO:1901363; GO:0003674 [GO:0005525]; GO:0032550; GO:0032561; GO:0035639; GO:0001883; GO:0032549; GO:0019001; GO:0032555; GO:0043168; GO:1901265; GO:0001882; GO:0017076; GO:0032553; GO:0043167; GO:0097159; GO:1901363; GO:0036094; GO:0097367; GO:0000166; GO:0005488; GO:0003674 [GO:0005622]; GO:0044464; GO:0005575; GO:0005623 [GO:0007264]…	411400000	2069.42	51.38	24	48	1658.79	52.29	22	40	218	24.5	5.94
354488394	PREDICTED: GTP:AMP phosphotransferase, mitochondrial-like [Cricetulus griseus]	56.39	1	11	11	91	catalytic activity; nucleotide binding	cytoplasm; mitochondrion	metabolic process	Pf00406; Pf05191	100760312	[GO:0004017]; GO:0016776; GO:0019201; GO:0016772; GO:0019205; GO:0016740; GO:0016301; GO:0003824; GO:0003674 [GO:0005524]; GO:0032550; GO:0032559; GO:0035639; GO:0001883; GO:0032549; GO:0030554; GO:0032555; GO:0043168; GO:1901265; GO:0001882; GO:0017076; GO:0032553; GO:0043167; GO:0097159; GO:1901363; GO:0036094; GO:0097367; GO:0000166; GO:0005488; GO:0003674 [GO:0005739]; GO:0043231; GO:0044444;…	170300000	2105.99	56.39	24	47	1803.95	53.3	21	44	227	25.4	8.84
354466820	PREDICTED: 26S proteasome non-ATPase regulatory subunit 11-like [Cricetulus griseus]	56.29	1	20	20	195	protein binding			Pf01399	100773369	[GO:0005515]; GO:0005488; GO:0003674	438200000	5280.18	48.46	39	101	4533.29	50.59	37	94	421	47.4	7.37
354469892	PREDICTED: rho GTPase-activating protein 1 [Cricetulus griseus]	56.26	1	19	20	153		membrane	cell communication; regulation of biological process; response to stimulus	Pf00620; Pf00650	100754369	[GO:0005622]; GO:0044464; GO:0005575; GO:0005623 [GO:0007165]; GO:0007154; GO:0044700; GO:0050794; GO:0051716; GO:0044763; GO:0023052; GO:0044699; GO:0009987; GO:0050789; GO:0050896; GO:0008150; GO:0065007 [GO:0016021]; GO:0031224; GO:0044425; GO:0005575; GO:0016020	350200000	2722.73	52.16	44	82	2201.25	48.52	40	71	439	50.4	6.48
354466523	PREDICTED: Na(+)/H(+) exchange regulatory cofactor NHE-RF1 [Cricetulus griseus]	56.25	1	17	17	133	protein binding			Pf00595; Pf09007	100689081	[GO:0005515]; GO:0005488; GO:0003674	290900000	2973.29	50.85	35	59	3407.72	46.59	35	74	352	38.3	5.88
354493467	PREDICTED: transcription factor BTF3-like isoform 1 [Cricetulus griseus]	56.17	4	1	6	137				Pf01849	100756079		486100000	3747.6	56.17	15	73	3100.46	52.47	12	64	162	17.7	7.5
354478471	PREDICTED: 26S protease regulatory subunit 4-like [Cricetulus griseus]	56.14	1	20	22	282	nucleotide binding; catalytic activity; RNA binding	cytoplasm	metabolic process; response to stimulus	Pf00004; Pf00910; Pf01078; Pf05496; Pf05673; Pf05729; Pf06068; Pf07724; Pf07726; Pf07728; Pf10146	100770051	[GO:0000166]; GO:0036094; GO:1901265; GO:0005488; GO:0097159; GO:1901363; GO:0003674 [GO:0003678]; GO:0004386; GO:0017111; GO:0016462; GO:0016818; GO:0016817; GO:0016787; GO:0003824; GO:0003674 [GO:0003723]; GO:0003676; GO:0097159; GO:1901363; GO:0005488; GO:0003674 [GO:0003724]; GO:0004386; GO:0017111; GO:0016462; GO:0016818; GO:0016817; GO:0016787; GO:0003824; GO:0003674 [GO:0005524]; GO:003255…	388200000	5624.43	51.59	47	135	5417.15	51.14	50	147	440	49.2	6.21
354480108	PREDICTED: histone H4-like [Cricetulus griseus]	56.12	5	9	9	749	DNA binding; protein binding	chromosome; nucleus	cell organization and biogenesis; metabolic process	Pf00125	100762720	[GO:0000786]; GO:0000785; GO:0044427; GO:0044815; GO:1990104; GO:0005694; GO:0044446; GO:0032993; GO:0043234; GO:0043232; GO:0043229; GO:0044422; GO:0044424; GO:0032991; GO:0043228; GO:0043226; GO:0005575; GO:0005622; GO:0044464; GO:0005623 [GO:0003677]; GO:0003676; GO:0097159; GO:1901363; GO:0005488; GO:0003674 [GO:0005634]; GO:0043231; GO:0043227; GO:0043229; GO:0043226; GO:0044424; GO:0005575;…	20290000000	16590.4	56.12	25	433	11066.7	55.1	20	316	98	10.8	11.5
354474475	PREDICTED: U2 small nuclear ribonucleoprotein A'-like [Cricetulus griseus]	56.09	1	13	13	104				Pf12799	100771086		220800000	2080.85	51.3	20	43	2409.78	56.09	29	61	230	25.5	9.04
354493316	PREDICTED: elongation factor 1-gamma [Cricetulus griseus]	56.06	1	23	23	299	RNA binding; protein binding	cytoplasm	metabolic process	Pf00043; Pf00647; Pf02798	100753545	[GO:0003746]; GO:0008135; GO:0003723; GO:0003676; GO:0097159; GO:1901363; GO:0005488; GO:0003674 [GO:0005515]; GO:0005488; GO:0003674 [GO:0005853]; GO:0043234; GO:0044444; GO:0032991; GO:0005737; GO:0044424; GO:0005575; GO:0005622; GO:0044464; GO:0005623 [GO:0006414]; GO:0006412; GO:0034645; GO:0010467; GO:0044267; GO:0009059; GO:0044249; GO:0044260; GO:0043170; GO:0019538; GO:1901576; GO:0009058…	3096000000	6929.73	54.23	53	160	5436.75	46.22	43	139	437	50	6.8
354500373	PREDICTED: nucleophosmin-like [Cricetulus griseus]	56	2	14	14	375				Pf03066	100761791	[GO:0003676]; GO:0097159; GO:1901363; GO:0005488; GO:0003674	2890000000	11471.6	53.85	33	190	9567.26	54.77	30	185	325	35.8	4.88
354488179	PREDICTED: partner of Y14 and mago-like isoform 1 [Cricetulus griseus]	55.94	3	6	6	26	protein binding			Pf09282	100770070	[GO:0005515]; GO:0005488; GO:0003674	199500000	690.55	51.98	8	15	436.05	55.94	9	11	202	22.5	9.39
354465880	PREDICTED: glutamate dehydrogenase 1, mitochondrial [Cricetulus griseus]	55.93	1	19	19	241	catalytic activity		metabolic process	Pf00208; Pf02812	100759948	[GO:0006520]; GO:0019752; GO:0044238; GO:1901564; GO:0043436; GO:0008152; GO:0006807; GO:0071704; GO:0006082; GO:0008150; GO:0044237; GO:0044281; GO:0044763; GO:0009987; GO:0044710; GO:0044699 [GO:0016491]; GO:0003824; GO:0003674 [GO:0055114]; GO:0044710; GO:0008152; GO:0044699; GO:0008150	630900000	5458.89	54	50	127	4618.73	45.52	38	114	413	45.2	7.31
354495692	PREDICTED: proteasome subunit alpha type-6-like, partial [Cricetulus griseus]	55.91	1	10	10	145	catalytic activity	proteasome	metabolic process	Pf00227	100754440	[GO:0004298]; GO:0004175; GO:0070003; GO:0070011; GO:0008233; GO:0016787; GO:0003824; GO:0003674 [GO:0005839]; GO:0000502; GO:0043234; GO:0044424; GO:0032991; GO:0005622; GO:0044464; GO:0005575; GO:0005623 [GO:0051603]; GO:0006508; GO:0044257; GO:0019538; GO:0030163; GO:0044265; GO:0044267; GO:0043170; GO:0044238; GO:0009057; GO:0044248; GO:0044260; GO:0071704; GO:0008152; GO:1901575; GO:0009056;…	753900000	3869.37	55.91	29	74	3815.71	50.45	25	71	220	24.4	6.55
354487731	PREDICTED: cytosol aminopeptidase-like [Cricetulus griseus]	55.88	1	21	21	263	catalytic activity	membrane	metabolic process	Pf00883; Pf02789	100768932	[GO:0004177]; GO:0008238; GO:0070011; GO:0008233; GO:0016787; GO:0003824; GO:0003674 [GO:0005622]; GO:0044464; GO:0005575; GO:0005623 [GO:0006508]; GO:0019538; GO:0043170; GO:0044238; GO:0071704; GO:0008152; GO:0008150 [GO:0016021]; GO:0031224; GO:0044425; GO:0005575; GO:0016020	546500000	6322.7	52.99	50	133	5301.47	50.29	49	130	519	56.3	7.17
346986359	elongation factor 1-alpha 1 [Cricetulus griseus]	55.84	2	13	27	1405	nucleotide binding; RNA binding; catalytic activity	nucleus; cytoplasm	metabolic process	Pf00009; Pf03143; Pf03144	100689276	[GO:0000166]; GO:0036094; GO:1901265; GO:0005488; GO:0097159; GO:1901363; GO:0003674 [GO:0003746]; GO:0008135; GO:0003723; GO:0003676; GO:0097159; GO:1901363; GO:0005488; GO:0003674 [GO:0003924]; GO:0017111; GO:0016462; GO:0016818; GO:0016817; GO:0016787; GO:0003824; GO:0003674 [GO:0005525]; GO:0032550; GO:0032561; GO:0035639; GO:0001883; GO:0032549; GO:0019001; GO:0032555; GO:0043168; GO:1901265…	17450000000	33656.4	49.13	65	732	27196.7	48.27	65	673	462	50.1	9.01
354491741	PREDICTED: annexin A4-like isoform 1 [Cricetulus griseus]	55.8	1	14	16	173	metal ion binding			Pf00191; Pf05796	100771507	[GO:0005509]; GO:0046872; GO:0043169; GO:0043167; GO:0005488; GO:0003674 [GO:0005544]; GO:0005543; GO:0008289; GO:0043168; GO:0005488; GO:0043167; GO:0003674	523200000	4772.07	55.8	43	100	3563.68	47.02	34	73	319	35.8	5.57
354477936	PREDICTED: adenosylhomocysteinase [Cricetulus griseus]	55.79	1	22	23	314	catalytic activity	membrane	metabolic process	Pf00670; Pf02826; Pf05221	100750969	[GO:0004013]; GO:0016802; GO:0016801; GO:0016787; GO:0003824; GO:0003674 [GO:0006730]; GO:0044237; GO:0044281; GO:0044763; GO:0008152; GO:0009987; GO:0044710; GO:0044699; GO:0008150 [GO:0016021]; GO:0031224; GO:0044425; GO:0005575; GO:0016020 [GO:0016616]; GO:0016614; GO:0016491; GO:0003824; GO:0003674 [GO:0016787]; GO:0003824; GO:0003674 [GO:0048037]; GO:0005488; GO:0003674 [GO:0055114]; GO:0044…	785500000	7655.43	55.56	52	176	5524.26	47.22	48	138	432	47.6	6.54
354505469	PREDICTED: UPF0485 protein C1orf144 homolog [Cricetulus griseus]	55.64	1	6	6	53				Pf12901	100774832		52950000	1544.49	55.64	15	29	1371.36	55.64	13	24	133	14.8	11.55
354502302	PREDICTED: spermidine synthase-like [Cricetulus griseus]	55.63	1	12	12	131	catalytic activity			Pf01564	100756588	[GO:0003824]; GO:0003674	610500000	3491.1	55.63	29	75	2527.17	53.05	26	56	311	34.5	5.85
354489768	PREDICTED: UPF0368 protein Cxorf26 homolog [Cricetulus griseus]	55.61	2	10	10	91				Pf04669	100763510		140500000	2823.95	55.61	27	51	2174.05	54.59	24	40	196	22.2	4.55
354494818	PREDICTED: T-complex protein 1 subunit zeta [Cricetulus griseus]	55.56	2	25	25	279	nucleotide binding; protein binding	cytoplasm; membrane	metabolic process	Pf00118; Pf05504	100754913	[GO:0000166]; GO:0036094; GO:1901265; GO:0005488; GO:0097159; GO:1901363; GO:0003674 [GO:0005524]; GO:0032550; GO:0032559; GO:0035639; GO:0001883; GO:0032549; GO:0030554; GO:0032555; GO:0043168; GO:1901265; GO:0001882; GO:0017076; GO:0032553; GO:0043167; GO:0097159; GO:1901363; GO:0036094; GO:0097367; GO:0000166; GO:0005488; GO:0003674 [GO:0005737]; GO:0044424; GO:0005622; GO:0044464; GO:0005575;…	900300000	8296.27	52.35	54	174	4112.56	50.85	46	105	531	57.9	6.9
354477932	PREDICTED: eukaryotic translation initiation factor 2 subunit 2-like [Cricetulus griseus]	55.56	1	23	23	197	RNA binding		metabolic process	Pf01873	100750388	[GO:0003743]; GO:0008135; GO:0003723; GO:0003676; GO:0097159; GO:1901363; GO:0005488; GO:0003674 [GO:0006412]; GO:0010467; GO:0034645; GO:0044267; GO:0043170; GO:0009059; GO:0044249; GO:0044260; GO:0019538; GO:0071704; GO:1901576; GO:0009058; GO:0044237; GO:0044238; GO:0008152; GO:0009987; GO:0008150 [GO:0006413]; GO:0006412; GO:0044237; GO:0010467; GO:0034645; GO:0044267; GO:0008152; GO:0009987;…	795600000	5574.8	55.56	53	105	5198.43	45.65	46	92	333	38.2	5.8
354481188	PREDICTED: filamin-B isoform 5 [Cricetulus griseus]	55.46	5	104	107	815	protein binding	membrane		Pf00307; Pf00630	100769967	[GO:0005515]; GO:0005488; GO:0003674 [GO:0016021]; GO:0031224; GO:0044425; GO:0005575; GO:0016020	509200000	18594.5	52.14	232	413	16462.6	44.92	195	402	2591	276.4	5.71
354481410	PREDICTED: mitogen-activated protein kinase 1-like [Cricetulus griseus]	55.42	10	10	15	133	catalytic activity; nucleotide binding		metabolic process	Pf00069; Pf01636; Pf07714	100759514	[GO:0004672]; GO:0016301; GO:0016773; GO:0016772; GO:0016740; GO:0003824; GO:0003674 [GO:0005524]; GO:0032550; GO:0032559; GO:0035639; GO:0001883; GO:0032549; GO:0030554; GO:0032555; GO:0043168; GO:1901265; GO:0001882; GO:0017076; GO:0032553; GO:0043167; GO:0097159; GO:1901363; GO:0036094; GO:0097367; GO:0000166; GO:0005488; GO:0003674 [GO:0006468]; GO:0006464; GO:0016310; GO:0036211; GO:0044267;…	293800000	2524.85	52.32	33	67	2443.62	47.99	26	66	323	37.7	7.15
354479593	PREDICTED: anaphase-promoting complex subunit 13-like [Cricetulus griseus]	55.41	1	2	2	9				Pf05839	100770713		31560000	199.95	55.41	4	4	285.54	55.41	4	5	74	8.4	4.18
354483694	PREDICTED: coiled-coil domain-containing protein 104-like [Cricetulus griseus]	55.39	1	15	15	62				Pf11527	100766513		121400000	1377.31	39.94	20	30	1201.83	40.52	23	32	343	39.6	4.96
354465900	PREDICTED: ATP-dependent RNA helicase DDX3X [Cricetulus griseus]	55.29	2	34	35	423	nucleotide binding; catalytic activity		metabolic process	Pf00270; Pf00271	100764307	[GO:0000166]; GO:0036094; GO:1901265; GO:0005488; GO:0097159; GO:1901363; GO:0003674 [GO:0003676]; GO:0097159; GO:1901363; GO:0005488; GO:0003674 [GO:0004386]; GO:0017111; GO:0016462; GO:0016818; GO:0016817; GO:0016787; GO:0003824; GO:0003674 [GO:0005524]; GO:0032550; GO:0032559; GO:0035639; GO:0001883; GO:0032549; GO:0030554; GO:0032555; GO:0043168; GO:1901265; GO:0001882; GO:0017076; GO:0032553…	1327000000	9278.32	49.09	74	210	8801.05	50.15	76	213	662	73.2	7.18
354503769	PREDICTED: Sjoegren syndrome/scleroderma autoantigen 1-like [Cricetulus griseus]	55.28	1	5	5	19				Pf06677	100771453		88240000	513.61	47.74	7	8	645.48	41.71	8	11	199	21.4	5.24
354474417	PREDICTED: ras GTPase-activating protein-binding protein 1 [Cricetulus griseus]	55.27	1	17	19	278			transport	Pf00076; Pf02136	100761148	[GO:0003676]; GO:0097159; GO:1901363; GO:0005488; GO:0003674 [GO:0005622]; GO:0044464; GO:0005575; GO:0005623 [GO:0006810]; GO:0051234; GO:0008150; GO:0051179	655700000	6311.38	55.27	48	148	5085.28	49.46	36	130	465	51.8	5.58
354477976	PREDICTED: cysteine desulfurase, mitochondrial-like isoform 1 [Cricetulus griseus]	55.26	2	19	19	112	catalytic activity		metabolic process	Pf00155; Pf00266; Pf00282; Pf01212	100756727	[GO:0006520]; GO:0019752; GO:0044238; GO:1901564; GO:0043436; GO:0008152; GO:0006807; GO:0071704; GO:0006082; GO:0008150; GO:0044237; GO:0044281; GO:0044763; GO:0009987; GO:0044710; GO:0044699 [GO:0008152]; GO:0008150 [GO:0009058]; GO:0008152; GO:0008150 [GO:0016740]; GO:0003824; GO:0003674 [GO:0016829]; GO:0003824; GO:0003674 [GO:0016831]; GO:0016830; GO:0016829; GO:0003824; GO:0003674 [GO:00197…	113800000	2597.02	49.56	39	51	2929.16	46.49	40	61	456	50.1	8.16
354467610	PREDICTED: cytochrome c oxidase subunit 7A-related protein, mitochondrial-like [Cricetulus griseus]	55.26	2	4	4	13	catalytic activity; transporter activity	cytoplasm; membrane; mitochondrion	transport; metabolic process	Pf02238	100759281	[GO:0004129]; GO:0015002; GO:0015078; GO:0016676; GO:0016491; GO:0015077; GO:0016675; GO:0003824; GO:0022890; GO:0003674; GO:0008324; GO:0015075; GO:0022891; GO:0022857; GO:0022892; GO:0005215 [GO:0005746]; GO:0005743; GO:0044455; GO:0070469; GO:0019866; GO:0031966; GO:0044425; GO:0044429; GO:0031090; GO:0031967; GO:0044424; GO:0005740; GO:0005575; GO:0016020; GO:0005739; GO:0044444; GO:0044446; …	21360000	216.37	47.37	5	5	324.88	26.32	6	8	114	12.6	9.57
350538007	proliferating cell nuclear antigen [Cricetulus griseus]	55.17	1	13	13	165	DNA binding; enzyme regulator activity; protein binding	nucleus	metabolic process; regulation of biological process; response to stimulus	Pf00705; Pf02747	100689335	[GO:0003677]; GO:0003676; GO:0097159; GO:1901363; GO:0005488; GO:0003674 [GO:0005634]; GO:0043231; GO:0043227; GO:0043229; GO:0043226; GO:0044424; GO:0005575; GO:0005622; GO:0044464; GO:0005623 [GO:0006260]; GO:0006259; GO:0034645; GO:0044260; GO:0090304; GO:0009059; GO:0044249; GO:0043170; GO:0044237; GO:0006139; GO:1901576; GO:0009058; GO:0071704; GO:0008152; GO:0009987; GO:0006725; GO:0034641;…	1181000000	3392.51	49.43	29	84	2989.55	49.43	26	81	261	28.8	4.69
354473478	PREDICTED: kinesin-1 heavy chain-like, partial [Cricetulus griseus]	55.15	3	45	45	357	catalytic activity; motor activity; nucleotide binding; protein binding; transporter activity	chromosome; nucleus; organelle lumen; cytoplasm; cytoskeleton; membrane	cell organization and biogenesis; metabolic process; cellular component movement; reproduction; transport; cell differentiation	Pf00225; Pf01496; Pf01576; Pf02463; Pf03999; Pf04111; Pf04156; Pf05483; Pf05557; Pf05622; Pf06160; Pf07111; Pf07888; Pf09726; Pf10174; Pf12128	100774173	[GO:0000226]; GO:0007010; GO:0007017; GO:1902589; GO:0006996; GO:0044763; GO:0009987; GO:0016043; GO:0044699; GO:0008150; GO:0071840 [GO:0000795]; GO:0000794; GO:0044454; GO:0000228; GO:0000793; GO:0044427; GO:0044428; GO:0005694; GO:0031981; GO:0044446; GO:0005634; GO:0043232; GO:0070013; GO:0043229; GO:0044422; GO:0044424; GO:0043231; GO:0043228; GO:0043233; GO:0043226; GO:0005575; GO:0005622; …	337900000	8938.12	51.68	103	178	7676.17	51.35	101	179	923	105	6.51
354487217	PREDICTED: BH3-interacting domain death agonist-like [Cricetulus griseus]	55.15	1	6	6	30		cytoplasm	cell death; regulation of biological process	Pf06393	100754606	[GO:0005737]; GO:0044424; GO:0005622; GO:0044464; GO:0005575; GO:0005623 [GO:0042981]; GO:0006915; GO:0043067; GO:0012501; GO:0010941; GO:0008219; GO:0050794; GO:0016265; GO:0044763; GO:0009987; GO:0050789; GO:0044699; GO:0008150; GO:0065007 [GO:0043065]; GO:0006915; GO:0042981; GO:0043068; GO:0012501; GO:0043067; GO:0010942; GO:0008219; GO:0010941; GO:0048522; GO:0016265; GO:0044763; GO:0050794;…	160800000	846.53	40.72	11	14	1098.5	43.81	10	16	194	22	5.27
354468130	PREDICTED: destrin-like [Cricetulus griseus]	55.15	1	9	9	70	protein binding	cytoskeleton	cell organization and biogenesis	Pf00241	100769161	[GO:0003779]; GO:0008092; GO:0005515; GO:0005488; GO:0003674 [GO:0005622]; GO:0044464; GO:0005575; GO:0005623 [GO:0015629]; GO:0005856; GO:0043232; GO:0043228; GO:0043229; GO:0043226; GO:0044424; GO:0005575; GO:0005622; GO:0044464; GO:0005623 [GO:0030042]; GO:0008154; GO:0051261; GO:0007015; GO:0043624; GO:0030036; GO:0071822; GO:0043241; GO:0007010; GO:0030029; GO:1902589; GO:0043933; GO:0032984…	535700000	1350.7	51.52	17	29	1635.48	55.15	19	41	165	18.6	7.69
354493226	PREDICTED: heat shock protein 75 kDa, mitochondrial-like isoform 1 [Cricetulus griseus]	55.1	1	33	34	445	nucleotide binding; protein binding	membrane	metabolic process; response to stimulus	Pf00183; Pf02518	100763701	[GO:0005524]; GO:0032550; GO:0032559; GO:0035639; GO:0001883; GO:0032549; GO:0030554; GO:0032555; GO:0043168; GO:1901265; GO:0001882; GO:0017076; GO:0032553; GO:0043167; GO:0097159; GO:1901363; GO:0036094; GO:0097367; GO:0000166; GO:0005488; GO:0003674 [GO:0006457]; GO:0044267; GO:0019538; GO:0044260; GO:0043170; GO:0044238; GO:0044237; GO:0071704; GO:0008152; GO:0009987; GO:0008150 [GO:0006950];…	5997000000	10974.6	55.1	89	230	9790.46	50.28	73	215	706	80.2	7.11
354477208	PREDICTED: ATP-binding cassette sub-family E member 1 [Cricetulus griseus]	55.09	1	27	27	243	nucleotide binding; catalytic activity		metabolic process	Pf00005; Pf04068	100773014	[GO:0000166]; GO:0036094; GO:1901265; GO:0005488; GO:0097159; GO:1901363; GO:0003674 [GO:0005524]; GO:0032550; GO:0032559; GO:0035639; GO:0001883; GO:0032549; GO:0030554; GO:0032555; GO:0043168; GO:1901265; GO:0001882; GO:0017076; GO:0032553; GO:0043167; GO:0097159; GO:1901363; GO:0036094; GO:0097367; GO:0000166; GO:0005488; GO:0003674 [GO:0006200]; GO:0009154; GO:0009169; GO:0009207; GO:0046034;…	381900000	6258.95	53.92	66	128	5308.75	47.91	54	115	599	67.3	8.34
354482082	PREDICTED: aldose reductase-like [Cricetulus griseus]	55.06	4	20	22	259	catalytic activity		metabolic process	Pf00248	100751272	[GO:0016491]; GO:0003824; GO:0003674 [GO:0055114]; GO:0044710; GO:0008152; GO:0044699; GO:0008150	1312000000	4450.19	50	41	119	4830.54	55.06	49	140	316	35.8	7.4
354471975	PREDICTED: nucleolar protein 16-like [Cricetulus griseus]	55.06	1	8	8	53				Pf08389; Pf09420	100751232		130300000	969.04	50.56	18	20	1260.04	55.06	19	33	178	21.2	9.94
354468931	PREDICTED: actin-related protein 2/3 complex subunit 4-like [Cricetulus griseus]	55.03	1	7	7	32		cytoskeleton	cell organization and biogenesis	Pf05856	100756023	[GO:0005856]; GO:0043232; GO:0043228; GO:0043229; GO:0043226; GO:0044424; GO:0005575; GO:0005622; GO:0044464; GO:0005623 [GO:0030041]; GO:0008154; GO:0051258; GO:0007015; GO:0043623; GO:0030036; GO:0071822; GO:0006461; GO:0034622; GO:0007010; GO:0030029; GO:1902589; GO:0043933; GO:0065003; GO:0070271; GO:0006996; GO:0044763; GO:0016043; GO:0022607; GO:0044085; GO:0009987; GO:0044699; GO:0071840; …	390500000	693.14	43.79	11	16	670.32	42.01	10	16	169	19.8	8.43
354465495	PREDICTED: transmembrane protein 43 [Cricetulus griseus]	55	1	16	16	177		membrane		Pf07787; Pf09721	100764416	[GO:0016020]; GO:0005575 [GO:0016021]; GO:0031224; GO:0044425; GO:0005575; GO:0016020	340700000	4679.23	55	43	97	3755.4	53.25	37	80	400	44.8	7.36
354467411	PREDICTED: transketolase-like [Cricetulus griseus]	54.9	2	30	30	466	catalytic activity; metal ion binding	membrane	metabolic process	Pf00456; Pf00676; Pf02779; Pf02780; Pf09364	100774058	[GO:0003824]; GO:0003674 [GO:0004802]; GO:0016744; GO:0016740; GO:0003824; GO:0003674 [GO:0008152]; GO:0008150 [GO:0016021]; GO:0031224; GO:0044425; GO:0005575; GO:0016020 [GO:0016624]; GO:0016903; GO:0016491; GO:0003824; GO:0003674 [GO:0016740]; GO:0003824; GO:0003674 [GO:0046872]; GO:0043169; GO:0043167; GO:0005488; GO:0003674	3219000000	12495.4	54.9	73	281	7805.16	47.83	49	185	623	67.7	7.64
354492329	PREDICTED: 10 kDa heat shock protein, mitochondrial-like [Cricetulus griseus]	54.9	1	2	6	22	nucleotide binding	cytoplasm	metabolic process; response to stimulus	Pf00166	100753142	[GO:0005524]; GO:0032550; GO:0032559; GO:0035639; GO:0001883; GO:0032549; GO:0030554; GO:0032555; GO:0043168; GO:1901265; GO:0001882; GO:0017076; GO:0032553; GO:0043167; GO:0097159; GO:1901363; GO:0036094; GO:0097367; GO:0000166; GO:0005488; GO:0003674 [GO:0005737]; GO:0044424; GO:0005622; GO:0044464; GO:0005575; GO:0005623 [GO:0006457]; GO:0044267; GO:0019538; GO:0044260; GO:0043170; GO:0044238;…	86260000	313.23	41.18	9	9	399.59	47.06	9	13	102	11	9.52
354499825	PREDICTED: heme oxygenase 1-like [Cricetulus griseus]	54.83	1	11	11	122	catalytic activity		metabolic process	Pf01126	100756872	[GO:0004392]; GO:0016705; GO:0016491; GO:0003824; GO:0003674 [GO:0006788]; GO:0006787; GO:0042168; GO:0055114; GO:0006778; GO:0033015; GO:0051187; GO:0042440; GO:0044763; GO:0044710; GO:0033013; GO:0051186; GO:0019439; GO:0044270; GO:0046700; GO:1901361; GO:1901565; GO:0044248; GO:0009987; GO:0044699; GO:0008152; GO:0006725; GO:0046483; GO:1901360; GO:1901564; GO:0044237; GO:0034641; GO:1901575; …	745000000	2809.79	54.83	28	65	2374.79	54.83	27	57	290	33	6.61
354499823	PREDICTED: DNA replication licensing factor MCM5 [Cricetulus griseus]	54.77	1	39	39	269	nucleotide binding; DNA binding; catalytic activity	nucleus; membrane	metabolic process	Pf00493; Pf07728	100756580	[GO:0000166]; GO:0036094; GO:1901265; GO:0005488; GO:0097159; GO:1901363; GO:0003674 [GO:0003677]; GO:0003676; GO:0097159; GO:1901363; GO:0005488; GO:0003674 [GO:0003678]; GO:0004386; GO:0017111; GO:0016462; GO:0016818; GO:0016817; GO:0016787; GO:0003824; GO:0003674 [GO:0005524]; GO:0032550; GO:0032559; GO:0035639; GO:0001883; GO:0032549; GO:0030554; GO:0032555; GO:0043168; GO:1901265; GO:0001882…	316500000	5933.98	49.18	84	138	5358.52	49.18	85	131	734	82.3	8.44
354489912	PREDICTED: ubiquitin carboxyl-terminal hydrolase isozyme L5 [Cricetulus griseus]	54.71	1	14	14	112	catalytic activity		metabolic process	Pf01088	100765837	[GO:0004221]; GO:0016790; GO:0036459; GO:0016788; GO:0016787; GO:0003824; GO:0003674 [GO:0005622]; GO:0044464; GO:0005575; GO:0005623 [GO:0006511]; GO:0019941; GO:0043632; GO:0051603; GO:0044265; GO:0006508; GO:0044257; GO:0009057; GO:0044248; GO:0044260; GO:0019538; GO:0030163; GO:0044267; GO:0043170; GO:1901575; GO:0009056; GO:0044237; GO:0044238; GO:0071704; GO:0008152; GO:0009987; GO:0008150 …	219300000	2502.92	54.71	35	57	2467.82	50.46	30	55	329	37.6	5.41
354477958	PREDICTED: eukaryotic translation initiation factor 6 [Cricetulus griseus]	54.69	1	8	8	136	RNA binding		metabolic process; cell organization and biogenesis	Pf01912	100689224	[GO:0003743]; GO:0008135; GO:0003723; GO:0003676; GO:0097159; GO:1901363; GO:0005488; GO:0003674 [GO:0006412]; GO:0010467; GO:0034645; GO:0044267; GO:0043170; GO:0009059; GO:0044249; GO:0044260; GO:0019538; GO:0071704; GO:1901576; GO:0009058; GO:0044237; GO:0044238; GO:0008152; GO:0009987; GO:0008150 [GO:0006413]; GO:0006412; GO:0044237; GO:0010467; GO:0034645; GO:0044267; GO:0008152; GO:0009987;…	477900000	3439.54	54.69	20	72	3290.1	54.69	20	64	245	26.6	4.74
354499571	PREDICTED: COP9 signalosome complex subunit 4 [Cricetulus griseus]	54.68	1	16	16	118	protein binding			Pf01399	100755032	[GO:0005515]; GO:0005488; GO:0003674	158100000	3041.83	49.26	35	65	2410.26	48.03	31	53	406	46.3	5.83
354475471	PREDICTED: LOW QUALITY PROTEIN: inorganic pyrophosphatase-like [Cricetulus griseus]	54.67	1	15	15	218	metal ion binding; catalytic activity	cytoplasm	metabolic process	Pf00719	100769185	[GO:0000287]; GO:0046872; GO:0043169; GO:0043167; GO:0005488; GO:0003674 [GO:0004427]; GO:0016462; GO:0016818; GO:0016817; GO:0016787; GO:0003824; GO:0003674 [GO:0005737]; GO:0044424; GO:0005622; GO:0044464; GO:0005575; GO:0005623 [GO:0006796]; GO:0006793; GO:0044237; GO:0008152; GO:0009987; GO:0008150	844200000	6376.45	48.73	33	109	6159.97	46.18	34	109	353	39.3	7.08
354470273	PREDICTED: nucleolar protein 58-like [Cricetulus griseus]	54.65	1	25	25	275		membrane		Pf01798; Pf08060; Pf08156	100764223	[GO:0016021]; GO:0031224; GO:0044425; GO:0005575; GO:0016020	418300000	7665.38	52.97	60	138	6630.56	54.65	58	137	538	60.6	8.12
354486249	PREDICTED: rRNA 2'-O-methyltransferase fibrillarin-like [Cricetulus griseus]	54.65	2	15	15	141	RNA binding; catalytic activity		metabolic process	Pf01135; Pf01269	100765730	[GO:0003723]; GO:0003676; GO:0097159; GO:1901363; GO:0005488; GO:0003674 [GO:0004719]; GO:0008757; GO:0051998; GO:0008168; GO:0008276; GO:0010340; GO:0016741; GO:0008171; GO:0016740; GO:0003824; GO:0003674 [GO:0006364]; GO:0016072; GO:0034470; GO:0042254; GO:0034660; GO:0006396; GO:0022613; GO:0016070; GO:0010467; GO:0044085; GO:0044260; GO:0090304; GO:0043170; GO:0071840; GO:0044237; GO:0006139;…	494400000	3113.03	54.65	38	66	2798.2	51.05	35	75	333	34.6	10.15
354494861	PREDICTED: dnaJ homolog subfamily C member 9-like [Cricetulus griseus]	54.65	1	15	15	100	protein binding			Pf00226	100762162	[GO:0031072]; GO:0005515; GO:0005488; GO:0003674	230800000	2408.35	50.78	30	48	2539.68	54.65	33	52	258	30	6.23
354479088	PREDICTED: PC4 and SFRS1-interacting protein-like isoform 2 [Cricetulus griseus]	54.63	2	26	26	249				Pf00855; Pf11467	100763870		283000000	7060.49	50.85	51	134	5011.1	51.23	47	115	529	59.8	9.13
354481732	PREDICTED: small nuclear ribonucleoprotein Sm D1-like [Cricetulus griseus]	54.62	1	5	5	68				Pf01423	100764953	[GO:0019012]; GO:0005575 [GO:0019013]; GO:0019028; GO:0044423; GO:0005575; GO:0019012 [GO:0030529]; GO:0032991; GO:0044424; GO:0005575; GO:0005622; GO:0044464; GO:0005623	318700000	1651.11	54.62	13	37	1207.65	37.82	10	31	119	13.3	11.56
350539695	protein disulfide-isomerase [Cricetulus griseus]	54.62	2	27	28	649	catalytic activity; metal ion binding	cytoplasm; endoplasmic reticulum; organelle lumen; membrane	metabolic process; cellular homeostasis; regulation of biological process	Pf00085; Pf01216	100689433	[GO:0003756]; GO:0016864; GO:0016860; GO:0016853; GO:0003824; GO:0003674 [GO:0005509]; GO:0046872; GO:0043169; GO:0043167; GO:0005488; GO:0003674 [GO:0005783]; GO:0012505; GO:0043231; GO:0044444; GO:0044464; GO:0043227; GO:0043229; GO:0005737; GO:0044424; GO:0005575; GO:0005623; GO:0043226; GO:0005622 [GO:0005788]; GO:0044432; GO:0070013; GO:0005783; GO:0044444; GO:0044446; GO:0043233; GO:0012505…	4396000000	11702.1	53.05	64	328	10559.7	42.04	56	321	509	57	4.89
350537423	78 kDa glucose-regulated protein [Cricetulus griseus]	54.59	1	35	37	950	nucleotide binding; protein binding; catalytic activity; enzyme regulator activity	cytoplasm; endoplasmic reticulum; organelle lumen; membrane	cell organization and biogenesis; cell death; regulation of biological process; metabolic process	Pf00012; Pf01968; Pf06723	100689305	[GO:0000166]; GO:0036094; GO:1901265; GO:0005488; GO:0097159; GO:1901363; GO:0003674 [GO:0000902]; GO:0032989; GO:0009653; GO:0016043; GO:0048869; GO:0032502; GO:0048856; GO:0071840; GO:0044763; GO:0044767; GO:0008150; GO:0009987; GO:0044699 [GO:0005515]; GO:0005488; GO:0003674 [GO:0005524]; GO:0032550; GO:0032559; GO:0035639; GO:0001883; GO:0032549; GO:0030554; GO:0032555; GO:0043168; GO:1901265…	9469000000	23731	54.43	94	510	18867.8	51.83	80	440	654	72.3	5.16
354507968	PREDICTED: vesicle-fusing ATPase-like, partial [Cricetulus griseus]	54.55	1	4	4	25					100770898		133500000	561.97	54.55	9	11	637.99	45.45	7	14	77	8.6	5.4
345842518	carbonyl reductase 1 [Cricetulus griseus]	54.51	1	3	11	108	catalytic activity		metabolic process	Pf00106; Pf01370; Pf08659	100689019	[GO:0003824]; GO:0003674 [GO:0008152]; GO:0008150 [GO:0016491]; GO:0003824; GO:0003674 [GO:0044237]; GO:0008152; GO:0009987; GO:0008150 [GO:0050662]; GO:0048037; GO:0005488; GO:0003674 [GO:0055114]; GO:0044710; GO:0008152; GO:0044699; GO:0008150	316200000	2129.63	48.01	23	48	2185.18	54.51	30	60	277	30.5	7.71
354476011	PREDICTED: thioredoxin-dependent peroxide reductase, mitochondrial-like [Cricetulus griseus]	54.47	1	9	9	87	antioxidant activity; catalytic activity	membrane	metabolic process	Pf00578; Pf08534; Pf10417	100773693	[GO:0016021]; GO:0031224; GO:0044425; GO:0005575; GO:0016020 [GO:0016209]; GO:0003674 [GO:0016491]; GO:0003824; GO:0003674 [GO:0051920]; GO:0016705; GO:0016491; GO:0003824; GO:0003674 [GO:0055114]; GO:0044710; GO:0008152; GO:0044699; GO:0008150	292200000	1867.56	54.47	21	44	1597.31	54.47	21	43	257	28.1	7.28
354507734	PREDICTED: UDP-glucose 6-dehydrogenase-like, partial [Cricetulus griseus]	54.44	1	13	13	184	catalytic activity; nucleotide binding		metabolic process	Pf00984; Pf03721	100767827	[GO:0016616]; GO:0016614; GO:0016491; GO:0003824; GO:0003674 [GO:0051287]; GO:0000166; GO:0050662; GO:0036094; GO:1901265; GO:0048037; GO:0005488; GO:0097159; GO:1901363; GO:0003674 [GO:0055114]; GO:0044710; GO:0008152; GO:0044699; GO:0008150	985900000	4542.84	54.44	29	95	3416.09	42.59	26	89	270	29.4	7.56
354500493	PREDICTED: ubiquitin-like protein 4A-like [Cricetulus griseus]	54.3	1	8	8	25	protein binding			Pf00240; Pf11976	100761792	[GO:0005515]; GO:0005488; GO:0003674	25880000	314.18	41.72	12	12	451.82	41.06	11	13	151	17.3	8.97
354490339	PREDICTED: platelet-activating factor acetylhydrolase IB subunit alpha-like [Cricetulus griseus]	54.15	1	16	17	83	protein binding; catalytic activity	nucleus; cytoplasm; cytoskeleton; membrane	cell organization and biogenesis; metabolic process; transport; cellular component movement; cell division; development; cell differentiation	Pf00400; Pf08513	100764774	[GO:0000132]; GO:0040001; GO:0051294; GO:0000278; GO:0051293; GO:0030010; GO:0007049; GO:0000226; GO:0022402; GO:0051649; GO:0051653; GO:0051656; GO:0007163; GO:0044763; GO:0007010; GO:0007017; GO:1902589; GO:0051234; GO:0051641; GO:0031503; GO:0051640; GO:1902580; GO:0009987; GO:0044699; GO:0006996; GO:0008150; GO:0051179; GO:0008104; GO:1902578; GO:0016043; GO:0033036; GO:0071840 [GO:0005515]; …	131700000	1767.99	35.37	26	42	1897.98	50.73	30	41	410	46.6	7.37
354474401	PREDICTED: annexin A6 isoform 1 [Cricetulus griseus]	54.12	2	1	33	280	metal ion binding			Pf00191	100759027	[GO:0005509]; GO:0046872; GO:0043169; GO:0043167; GO:0005488; GO:0003674 [GO:0005544]; GO:0005543; GO:0008289; GO:0043168; GO:0005488; GO:0043167; GO:0003674	604600000	6660.31	47.94	67	145	6379.32	45.15	59	135	680	76.7	5.5
354500487	PREDICTED: rab GDP dissociation inhibitor alpha-like [Cricetulus griseus]	54.11	1	12	16	173				Pf00996	100760927		655900000	4426.54	42.24	30	93	3545.45	48.63	35	80	438	49.5	5.34
354477751	PREDICTED: LOW QUALITY PROTEIN: ATP synthase subunit alpha, mitochondrial-like [Cricetulus griseus]	54.05	1	27	28	358	nucleotide binding; catalytic activity; transporter activity	membrane	transport; metabolic process	Pf00006; Pf00306; Pf02663; Pf02874; Pf05943	100770431	[GO:0005524]; GO:0032550; GO:0032559; GO:0035639; GO:0001883; GO:0032549; GO:0030554; GO:0032555; GO:0043168; GO:1901265; GO:0001882; GO:0017076; GO:0032553; GO:0043167; GO:0097159; GO:1901363; GO:0036094; GO:0097367; GO:0000166; GO:0005488; GO:0003674 [GO:0015991]; GO:0015988; GO:1902600; GO:0015992; GO:0034220; GO:0006818; GO:0015672; GO:0006811; GO:0055085; GO:0044765; GO:0006812; GO:0044763; …	2463000000	9390.21	50.35	62	188	7113.8	47.71	59	170	568	61.7	8.15
354501990	PREDICTED: pre-mRNA-processing factor 19-like [Cricetulus griseus]	53.91	1	17	17	141	catalytic activity; protein binding		metabolic process	Pf00400; Pf04564; Pf08606	100751402	[GO:0000151]; GO:0044424; GO:1902494; GO:0005622; GO:0044464; GO:0043234; GO:0005575; GO:0005623; GO:0032991 [GO:0004842]; GO:0019787; GO:0016881; GO:0016879; GO:0016874; GO:0003824; GO:0003674 [GO:0005515]; GO:0005488; GO:0003674 [GO:0016567]; GO:0032446; GO:0070647; GO:0006464; GO:0036211; GO:0044267; GO:0019538; GO:0043412; GO:0044260; GO:0043170; GO:0044238; GO:0044237; GO:0071704; GO:0008152…	368800000	3433.22	52.15	37	82	2217.39	51.17	36	59	512	56.2	6.54
354495283	PREDICTED: nuclear mitotic apparatus protein 1-like, partial [Cricetulus griseus]	53.88	1	88	89	644				Pf09787; Pf12128	100762458		222700000	15813.1	47.3	183	317	15056.5	46.27	189	327	2038	229.7	5.59
354482837	PREDICTED: dolichyl-diphosphooligosaccharide--protein glycosyltransferase subunit 1 [Cricetulus griseus]	53.86	1	29	29	225	catalytic activity	cytoplasm; endoplasmic reticulum; membrane	metabolic process	Pf04597	100762811	[GO:0004579]; GO:0004576; GO:0016758; GO:0016757; GO:0016740; GO:0003824; GO:0003674 [GO:0005783]; GO:0012505; GO:0043231; GO:0044444; GO:0044464; GO:0043227; GO:0043229; GO:0005737; GO:0044424; GO:0005575; GO:0005623; GO:0043226; GO:0005622 [GO:0006486]; GO:0006464; GO:0009101; GO:0043413; GO:0044763; GO:0036211; GO:0044267; GO:0009100; GO:0034645; GO:1901137; GO:0043412; GO:0070085; GO:0009987;…	803800000	4429.73	45.16	53	111	3881.35	48.6	57	114	609	68.5	6.47
354465952	PREDICTED: serine/threonine-protein kinase PAK 2-like [Cricetulus griseus]	53.82	1	15	23	205	nucleotide binding; catalytic activity; protein binding		metabolic process	Pf00069; Pf00786; Pf07714	100751503	[GO:0000166]; GO:0036094; GO:1901265; GO:0005488; GO:0097159; GO:1901363; GO:0003674 [GO:0004672]; GO:0016301; GO:0016773; GO:0016772; GO:0016740; GO:0003824; GO:0003674 [GO:0004674]; GO:0004672; GO:0016301; GO:0016773; GO:0016772; GO:0016740; GO:0003824; GO:0003674 [GO:0005515]; GO:0005488; GO:0003674 [GO:0005524]; GO:0032550; GO:0032559; GO:0035639; GO:0001883; GO:0032549; GO:0030554; GO:003255…	236300000	5272.31	49.43	48	100	4853.04	52.86	47	105	524	57.9	5.77
354481753	PREDICTED: hypoxanthine-guanine phosphoribosyltransferase-like [Cricetulus griseus]	53.74	1	10	10	119			metabolic process	Pf00156	100769768	[GO:0009116]; GO:0055086; GO:1901135; GO:1901564; GO:1901657; GO:0006139; GO:0044281; GO:0044763; GO:0071704; GO:0006807; GO:0044710; GO:0006725; GO:0034641; GO:0044238; GO:0046483; GO:1901360; GO:0009987; GO:0044699; GO:0008152; GO:0044237; GO:0008150	687700000	2494.43	47.66	24	67	1681.2	53.74	22	52	214	24.2	7.01
354468356	PREDICTED: 40S ribosomal protein S6-like [Cricetulus griseus]	53.73	1	3	4	69	structural molecule activity	cytoplasm; ribosome	metabolic process	Pf01092	100759489	[GO:0003735]; GO:0005198; GO:0003674 [GO:0005622]; GO:0044464; GO:0005575; GO:0005623 [GO:0005840]; GO:0030529; GO:0043232; GO:0044444; GO:0032991; GO:0044424; GO:0043228; GO:0043229; GO:0005737; GO:0005575; GO:0005622; GO:0044464; GO:0043226; GO:0005623 [GO:0006412]; GO:0010467; GO:0034645; GO:0044267; GO:0043170; GO:0009059; GO:0044249; GO:0044260; GO:0019538; GO:0071704; GO:1901576; GO:0009058…	1612000000	1829.16	53.73	12	34	1733.18	52.24	9	35	67	7.6	5.01
354491066	PREDICTED: LOW QUALITY PROTEIN: plectin [Cricetulus griseus]	53.71	4	215	217	1612	protein binding	cytoskeleton; membrane		Pf00307; Pf00681; Pf03501; Pf07812; Pf11971; Pf12128	100682530	[GO:0005515]; GO:0005488; GO:0003674 [GO:0005856]; GO:0043232; GO:0043228; GO:0043229; GO:0043226; GO:0044424; GO:0005575; GO:0005622; GO:0044464; GO:0005623 [GO:0016021]; GO:0031224; GO:0044425; GO:0005575; GO:0016020	427700000	34907.3	47.74	448	766	34862.8	50.72	480	846	4690	533.6	5.95
354474403	PREDICTED: annexin A6 isoform 2 [Cricetulus griseus]	53.71	2	1	33	273	metal ion binding			Pf00191	100759027	[GO:0005509]; GO:0046872; GO:0043169; GO:0043167; GO:0005488; GO:0003674 [GO:0005544]; GO:0005543; GO:0008289; GO:0043168; GO:0005488; GO:0043167; GO:0003674	604600000	6211.84	47.48	67	138	6293.78	44.66	59	135	674	76.1	5.55
354474350	PREDICTED: peptidyl-prolyl cis-trans isomerase B-like [Cricetulus griseus]	53.7	1	11	11	154	catalytic activity		metabolic process	Pf00160	100774375	[GO:0000413]; GO:0018208; GO:0018193; GO:0006464; GO:0036211; GO:0044267; GO:0019538; GO:0043412; GO:0044260; GO:0043170; GO:0044238; GO:0044237; GO:0071704; GO:0008152; GO:0009987; GO:0008150 [GO:0003755]; GO:0016859; GO:0016853; GO:0003824; GO:0003674 [GO:0006457]; GO:0044267; GO:0019538; GO:0044260; GO:0043170; GO:0044238; GO:0044237; GO:0071704; GO:0008152; GO:0009987; GO:0008150 [GO:0016853]…	1386000000	2758.82	48.61	27	81	2489.86	50.46	24	73	216	23.6	9.58
354468827	PREDICTED: cancer-related nucleoside-triphosphatase-like [Cricetulus griseus]	53.68	1	7	7	57	nucleotide binding; RNA binding; catalytic activity		metabolic process; response to stimulus	Pf00004; Pf00910; Pf01637; Pf03029; Pf03266; Pf05496; Pf07728	100763065	[GO:0000166]; GO:0036094; GO:1901265; GO:0005488; GO:0097159; GO:1901363; GO:0003674 [GO:0003723]; GO:0003676; GO:0097159; GO:1901363; GO:0005488; GO:0003674 [GO:0003724]; GO:0004386; GO:0017111; GO:0016462; GO:0016818; GO:0016817; GO:0016787; GO:0003824; GO:0003674 [GO:0005524]; GO:0032550; GO:0032559; GO:0035639; GO:0001883; GO:0032549; GO:0030554; GO:0032555; GO:0043168; GO:1901265; GO:0001882…	24850000	1609.55	53.68	18	28	1411.37	53.68	17	29	190	20.3	9.47
354506359	PREDICTED: NAD(P) transhydrogenase, mitochondrial-like [Cricetulus griseus]	53.62	1	8	8	56	catalytic activity; nucleotide binding	membrane	metabolic process	Pf02233	100766566	[GO:0008750]; GO:0008746; GO:0016652; GO:0016651; GO:0016491; GO:0003824; GO:0003674 [GO:0016021]; GO:0031224; GO:0044425; GO:0005575; GO:0016020 [GO:0050661]; GO:0000166; GO:0050662; GO:0036094; GO:1901265; GO:0048037; GO:0005488; GO:0097159; GO:1901363; GO:0003674 [GO:0055114]; GO:0044710; GO:0008152; GO:0044699; GO:0008150	142500000	1238.46	53.62	20	26	1348.38	53.62	18	30	207	22.2	5.6
354488169	PREDICTED: ras-related protein Rab-5B-like [Cricetulus griseus]	53.49	1	5	8	67	nucleotide binding; catalytic activity	nucleus; cytoplasm	cell communication; regulation of biological process; response to stimulus; transport	Pf00009; Pf00025; Pf00071; Pf04670; Pf08477	100768837	[GO:0000166]; GO:0036094; GO:1901265; GO:0005488; GO:0097159; GO:1901363; GO:0003674 [GO:0003924]; GO:0017111; GO:0016462; GO:0016818; GO:0016817; GO:0016787; GO:0003824; GO:0003674 [GO:0005525]; GO:0032550; GO:0032561; GO:0035639; GO:0001883; GO:0032549; GO:0019001; GO:0032555; GO:0043168; GO:1901265; GO:0001882; GO:0017076; GO:0032553; GO:0043167; GO:0097159; GO:1901363; GO:0036094; GO:0097367;…	434100000	1136.39	48.84	17	27	1438.86	42.33	16	40	215	23.7	8.13
354507509	PREDICTED: 26S proteasome non-ATPase regulatory subunit 13-like, partial [Cricetulus griseus]	53.49	1	10	10	153		membrane			100772429	[GO:0016021]; GO:0031224; GO:0044425; GO:0005575; GO:0016020	504000000	3632.56	49.61	25	71	4000.15	53.49	26	82	258	29.3	5.35
354480790	PREDICTED: eukaryotic peptide chain release factor subunit 1-like [Cricetulus griseus]	53.47	1	20	20	161	RNA binding	cytoplasm	cell organization and biogenesis; metabolic process	Pf03463; Pf03464; Pf03465	100755265	[GO:0005737]; GO:0044424; GO:0005622; GO:0044464; GO:0005575; GO:0005623 [GO:0006415]; GO:0006412; GO:0043624; GO:0010467; GO:0034645; GO:0044267; GO:0043241; GO:0043170; GO:0009059; GO:0044249; GO:0044260; GO:0019538; GO:0032984; GO:0071822; GO:0071704; GO:1901576; GO:0009058; GO:0044237; GO:0044238; GO:0022411; GO:0043933; GO:0008152; GO:0009987; GO:0016043; GO:0044763; GO:0008150; GO:0071840; …	382000000	4003.18	45.54	44	83	3488.67	51.73	43	78	404	45.4	5.48
354485048	PREDICTED: polymerase I and transcript release factor-like [Cricetulus griseus]	53.45	1	16	16	238					100756349		1162000000	6398.11	49.62	35	122	6108.78	35.55	31	116	391	43.7	5.45
354487430	PREDICTED: 3-ketoacyl-CoA thiolase, mitochondrial, partial [Cricetulus griseus]	53.37	1	17	17	233	catalytic activity	membrane	metabolic process	Pf00108; Pf02803	100765829	[GO:0008152]; GO:0008150 [GO:0016021]; GO:0031224; GO:0044425; GO:0005575; GO:0016020 [GO:0016747]; GO:0016746; GO:0016740; GO:0003824; GO:0003674	669400000	4840.44	53.37	43	121	4644.88	53.12	36	112	401	42.3	7.99
354492493	PREDICTED: DNA-directed RNA polymerases I and III subunit RPAC1-like [Cricetulus griseus]	53.31	1	12	12	85	catalytic activity; protein binding	membrane	metabolic process	Pf01000; Pf01193	100758205	[GO:0003899]; GO:0034062; GO:0016779; GO:0016772; GO:0016740; GO:0003824; GO:0003674 [GO:0006351]; GO:0010467; GO:0032774; GO:0034645; GO:0043170; GO:0009059; GO:0016070; GO:0034654; GO:0044249; GO:0044260; GO:0071704; GO:1901576; GO:0090304; GO:0006139; GO:0018130; GO:0019438; GO:0044271; GO:1901362; GO:0009058; GO:0044237; GO:0008152; GO:0006725; GO:0034641; GO:0044238; GO:0046483; GO:1901360; …	125000000	1682.08	44.04	25	40	1860.58	53.31	29	45	302	34.1	5.38
354487050	PREDICTED: hypothetical protein LOC100752925 [Cricetulus griseus]	53.31	1	18	18	167		membrane			100752925	[GO:0016021]; GO:0031224; GO:0044425; GO:0005575; GO:0016020	209900000	3683.85	53.31	40	83	3507.23	50.24	38	84	619	65.7	6.43
354487552	PREDICTED: flotillin-1 [Cricetulus griseus]	53.27	1	17	17	161				Pf01145	100763504		112300000	5004.91	53.27	42	92	3395.48	43.93	35	69	428	47.5	7.15
354502645	PREDICTED: dynamin-1-like protein-like [Cricetulus griseus]	53.27	1	26	26	197	catalytic activity; nucleotide binding	membrane		Pf00350; Pf01031; Pf02212	100750819	[GO:0003924]; GO:0017111; GO:0016462; GO:0016818; GO:0016817; GO:0016787; GO:0003824; GO:0003674 [GO:0005525]; GO:0032550; GO:0032561; GO:0035639; GO:0001883; GO:0032549; GO:0019001; GO:0032555; GO:0043168; GO:1901265; GO:0001882; GO:0017076; GO:0032553; GO:0043167; GO:0097159; GO:1901363; GO:0036094; GO:0097367; GO:0000166; GO:0005488; GO:0003674 [GO:0016021]; GO:0031224; GO:0044425; GO:0005575;…	211600000	4915.82	47.39	52	91	5337.94	46.73	50	106	612	68.7	6.84
354471473	PREDICTED: U3 small nucleolar ribonucleoprotein protein IMP3-like [Cricetulus griseus]	53.26	1	8	8	62	RNA binding				100760961	[GO:0003723]; GO:0003676; GO:0097159; GO:1901363; GO:0005488; GO:0003674 [GO:0005622]; GO:0044464; GO:0005575; GO:0005623 [GO:0019012]; GO:0005575 [GO:0019013]; GO:0019028; GO:0044423; GO:0005575; GO:0019012 [GO:0019843]; GO:0003723; GO:0003676; GO:0097159; GO:1901363; GO:0005488; GO:0003674 [GO:0030529]; GO:0032991; GO:0044424; GO:0005575; GO:0005622; GO:0044464; GO:0005623	120500000	1468.45	48.37	18	30	1497.33	53.26	19	32	184	21.6	9.32
354472663	PREDICTED: voltage-dependent anion-selective channel protein 1-like, partial [Cricetulus griseus]	53.24	1	11	12	197	transporter activity	cytoplasm; membrane; mitochondrion	transport; regulation of biological process	Pf01459	100765792	[GO:0005741]; GO:0031966; GO:0031968; GO:0005740; GO:0031090; GO:0044429; GO:0019867; GO:0031967; GO:0044424; GO:0016020; GO:0043227; GO:0044422; GO:0005739; GO:0044444; GO:0044446; GO:0031975; GO:0005622; GO:0044464; GO:0005575; GO:0043226; GO:0043231; GO:0005737; GO:0043229; GO:0005623 [GO:0006820]; GO:0006811; GO:0044765; GO:0006810; GO:0044699; GO:0051234; GO:0008150; GO:0051179 [GO:0008308];…	607000000	5250.85	49.49	29	96	4913.2	49.15	30	101	293	32	9.01
354478932	PREDICTED: tropomyosin alpha-3 chain-like isoform 7 [Cricetulus griseus]	53.23	3	3	19	171				Pf00261; Pf12718	100763482		4870000000	3591.72	50	41	92	3028.5	44.76	41	79	248	29	4.78
354475309	PREDICTED: HIV Tat-specific factor 1 homolog [Cricetulus griseus]	53.22	1	37	37	406				Pf00076	100767363	[GO:0003676]; GO:0097159; GO:1901363; GO:0005488; GO:0003674	443200000	10753.5	49.3	79	198	10074.6	46.36	68	208	714	81.7	4.37
354473818	PREDICTED: AP-1 complex subunit mu-1-like [Cricetulus griseus]	53.19	1	15	18	111	protein binding	membrane; cytoplasm	transport	Pf00928	100759505	[GO:0005515]; GO:0005488; GO:0003674 [GO:0006886]; GO:0015031; GO:0034613; GO:0046907; GO:0045184; GO:0071702; GO:0008104; GO:0070727; GO:0006810; GO:0051649; GO:0051234; GO:0033036; GO:0051641; GO:0008150; GO:0051179 [GO:0016021]; GO:0031224; GO:0044425; GO:0005575; GO:0016020 [GO:0016192]; GO:0006810; GO:0051234; GO:0008150; GO:0051179 [GO:0030131]; GO:0030118; GO:0030119; GO:0030117; GO:004323…	154400000	1730.46	38.3	30	45	2295.36	47.04	38	66	423	48.5	7.06
354480020	PREDICTED: histone H2B type 1-C/E/G-like [Cricetulus griseus]	53.17	11	8	8	1151	DNA binding; protein binding	chromosome; nucleus	cell organization and biogenesis; metabolic process	Pf00125	100751440	[GO:0000786]; GO:0000785; GO:0044427; GO:0044815; GO:1990104; GO:0005694; GO:0044446; GO:0032993; GO:0043234; GO:0043232; GO:0043229; GO:0044422; GO:0044424; GO:0032991; GO:0043228; GO:0043226; GO:0005575; GO:0005622; GO:0044464; GO:0005623 [GO:0003677]; GO:0003676; GO:0097159; GO:1901363; GO:0005488; GO:0003674 [GO:0005634]; GO:0043231; GO:0043227; GO:0043229; GO:0043226; GO:0044424; GO:0005575;…	8656000000	35601.4	53.17	19	630	27628.9	47.62	14	521	126	13.9	10.32
354497326	PREDICTED: LOW QUALITY PROTEIN: EH domain-containing protein 1-like [Cricetulus griseus]	53.15	1	13	22	134	catalytic activity; nucleotide binding			Pf00350; Pf01926; Pf12763	100761397	[GO:0003924]; GO:0017111; GO:0016462; GO:0016818; GO:0016817; GO:0016787; GO:0003824; GO:0003674 [GO:0005525]; GO:0032550; GO:0032561; GO:0035639; GO:0001883; GO:0032549; GO:0019001; GO:0032555; GO:0043168; GO:1901265; GO:0001882; GO:0017076; GO:0032553; GO:0043167; GO:0097159; GO:1901363; GO:0036094; GO:0097367; GO:0000166; GO:0005488; GO:0003674	190300000	2687.15	43.31	42	67	2622.48	48.03	43	67	508	57.6	6.61
354480269	PREDICTED: TIP41-like protein-like [Cricetulus griseus]	53.14	1	9	9	35		membrane		Pf04176	100766692	[GO:0016021]; GO:0031224; GO:0044425; GO:0005575; GO:0016020	57220000	685.76	43.51	12	15	705.04	48.54	19	20	239	27.6	5.29
354483820	PREDICTED: guanine nucleotide-binding protein subunit beta-2-like 1-like [Cricetulus griseus]	53.1	1	15	15	211	protein binding			Pf00400	100767670	[GO:0005515]; GO:0005488; GO:0003674	1288000000	5346.67	49.56	34	113	4115.27	53.1	31	98	339	37.3	8.28
350538257	peroxiredoxin-2 [Cricetulus griseus]	53.03	1	10	10	145	antioxidant activity; catalytic activity	cytoplasm	metabolic process	Pf00578; Pf08534; Pf10417	100689349	[GO:0004601]; GO:0016209; GO:0016684; GO:0003674; GO:0016491; GO:0003824 [GO:0005737]; GO:0044424; GO:0005622; GO:0044464; GO:0005575; GO:0005623 [GO:0016209]; GO:0003674 [GO:0016491]; GO:0003824; GO:0003674 [GO:0051920]; GO:0016705; GO:0016491; GO:0003824; GO:0003674 [GO:0055114]; GO:0044710; GO:0008152; GO:0044699; GO:0008150	473700000	4164.59	47.98	19	73	3594.11	53.03	23	72	198	21.8	5.59
354482003	PREDICTED: dnaJ homolog subfamily C member 5-like [Cricetulus griseus]	53.03	1	5	5	47	protein binding			Pf00226	100763676	[GO:0031072]; GO:0005515; GO:0005488; GO:0003674	105100000	1453.18	53.03	11	23	896.35	35.86	9	24	198	22.1	5.07
350538709	plastin-3 [Cricetulus griseus]	53.02	3	31	31	339	protein binding; metal ion binding	cytoplasm		Pf00307	100689375	[GO:0003779]; GO:0008092; GO:0005515; GO:0005488; GO:0003674 [GO:0005509]; GO:0046872; GO:0043169; GO:0043167; GO:0005488; GO:0003674 [GO:0005515]; GO:0005488; GO:0003674 [GO:0005737]; GO:0044424; GO:0005622; GO:0044464; GO:0005575; GO:0005623 [GO:0046872]; GO:0043169; GO:0043167; GO:0005488; GO:0003674	690700000	7581.9	49.68	67	170	6889.11	51.59	68	169	630	70.8	5.68
354496909	PREDICTED: probable ATP-dependent RNA helicase DDX6-like [Cricetulus griseus]	53	3	17	18	179	nucleotide binding; catalytic activity		metabolic process	Pf00270; Pf00271	100759836	[GO:0000166]; GO:0036094; GO:1901265; GO:0005488; GO:0097159; GO:1901363; GO:0003674 [GO:0003676]; GO:0097159; GO:1901363; GO:0005488; GO:0003674 [GO:0004386]; GO:0017111; GO:0016462; GO:0016818; GO:0016817; GO:0016787; GO:0003824; GO:0003674 [GO:0005524]; GO:0032550; GO:0032559; GO:0035639; GO:0001883; GO:0032549; GO:0030554; GO:0032555; GO:0043168; GO:1901265; GO:0001882; GO:0017076; GO:0032553…	208700000	3949.91	48.86	36	91	3637.75	36.85	35	88	483	54.3	8.66
354473144	PREDICTED: cysteine-rich protein 2-like [Cricetulus griseus]	52.88	1	9	9	113	metal ion binding			Pf00412	100771081	[GO:0008270]; GO:0046914; GO:0046872; GO:0043169; GO:0043167; GO:0005488; GO:0003674	440700000	2853.02	52.88	21	58	2784.98	49.04	19	55	208	22.7	8.63
354504022	PREDICTED: myosin-9 [Cricetulus griseus]	52.87	5	76	97	1432	catalytic activity; motor activity; nucleotide binding; protein binding	cytoplasm; membrane; cytoskeleton; mitochondrion	cell organization and biogenesis	Pf00038; Pf00063; Pf01576; Pf02736; Pf03962; Pf04156; Pf05622; Pf05911; Pf06637; Pf07888; Pf09726; Pf09731; Pf11559; Pf12128	100773282	[GO:0000226]; GO:0007010; GO:0007017; GO:1902589; GO:0006996; GO:0044763; GO:0009987; GO:0016043; GO:0044699; GO:0008150; GO:0071840 [GO:0003774]; GO:0017111; GO:0016462; GO:0016818; GO:0016817; GO:0016787; GO:0003824; GO:0003674 [GO:0005524]; GO:0032550; GO:0032559; GO:0035639; GO:0001883; GO:0032549; GO:0030554; GO:0032555; GO:0043168; GO:1901265; GO:0001882; GO:0017076; GO:0032553; GO:0043167;…	1226000000	35698.9	49.41	228	726	31521.2	48.35	207	706	1880	217.6	5.64
354494473	PREDICTED: cytoskeleton-associated protein 4-like [Cricetulus griseus]	52.86	1	27	27	300		membrane		Pf05478; Pf09726	100766532	[GO:0016021]; GO:0031224; GO:0044425; GO:0005575; GO:0016020	751600000	8207.6	50.57	62	166	6439.69	47.71	52	134	524	59.1	5.02
354495664	PREDICTED: S-formylglutathione hydrolase-like [Cricetulus griseus]	52.84	1	11	11	187	catalytic activity		metabolic process	Pf00326; Pf00756; Pf05448; Pf12695; Pf12697	100774799	[GO:0006508]; GO:0019538; GO:0043170; GO:0044238; GO:0071704; GO:0008152; GO:0008150 [GO:0008236]; GO:0017171; GO:0070011; GO:0016787; GO:0008233; GO:0003824; GO:0003674 [GO:0016787]; GO:0003824; GO:0003674 [GO:0018738]; GO:0016790; GO:0016788; GO:0016787; GO:0003824; GO:0003674 [GO:0046294]; GO:0044282; GO:0046185; GO:0046292; GO:0044281; GO:0044712; GO:0006081; GO:0044248; GO:1901575; GO:004471…	739500000	3624.59	52.84	28	88	3869.44	38.3	14	99	282	31.3	6.9
354481935	PREDICTED: tRNA-splicing ligase RtcB homolog [Cricetulus griseus]	52.72	1	24	24	164				Pf01139	100753929		520900000	3055.17	47.08	44	79	3025.29	42.41	48	85	514	55.9	7.2
354479420	PREDICTED: probable ATP-dependent RNA helicase DDX5 [Cricetulus griseus]	52.68	1	22	30	268	nucleotide binding; catalytic activity	nucleus	metabolic process; regulation of biological process	Pf00270; Pf00271; Pf08061	100768812	[GO:0000166]; GO:0036094; GO:1901265; GO:0005488; GO:0097159; GO:1901363; GO:0003674 [GO:0003676]; GO:0097159; GO:1901363; GO:0005488; GO:0003674 [GO:0003712]; GO:0000989; GO:0000988; GO:0003674 [GO:0003724]; GO:0004386; GO:0017111; GO:0016462; GO:0016818; GO:0016817; GO:0016787; GO:0003824; GO:0003674 [GO:0004386]; GO:0017111; GO:0016462; GO:0016818; GO:0016817; GO:0016787; GO:0003824; GO:000367…	2116000000	5799.84	48.13	61	144	4675.52	48.46	58	124	615	69.2	8.92
354498518	PREDICTED: suppressor of G2 allele of SKP1 homolog, partial [Cricetulus griseus]	52.68	1	11	11	83				Pf04969; Pf05002	100754047		263900000	1584.92	44.64	22	38	1800.57	52.68	23	45	224	25.9	5.74
354484253	PREDICTED: cytochrome b-c1 complex subunit 1, mitochondrial [Cricetulus griseus]	52.67	1	15	16	155	catalytic activity; metal ion binding		metabolic process	Pf00675; Pf05193; Pf08367	100766805	[GO:0004222]; GO:0004175; GO:0008237; GO:0070011; GO:0008233; GO:0016787; GO:0003824; GO:0003674 [GO:0006508]; GO:0019538; GO:0043170; GO:0044238; GO:0071704; GO:0008152; GO:0008150 [GO:0008237]; GO:0070011; GO:0008233; GO:0016787; GO:0003824; GO:0003674 [GO:0008270]; GO:0046914; GO:0046872; GO:0043169; GO:0043167; GO:0005488; GO:0003674	363300000	3425.41	52.67	41	85	2672	39.81	33	70	412	45.8	6.01
350540064	heat shock protein HSP 90-alpha [Cricetulus griseus]	52.66	5	27	41	915	nucleotide binding; enzyme regulator activity; protein binding	cytoplasm	metabolic process; response to stimulus; regulation of biological process	Pf00183; Pf02518	100689397	[GO:0000166]; GO:0036094; GO:1901265; GO:0005488; GO:0097159; GO:1901363; GO:0003674 [GO:0005524]; GO:0032550; GO:0032559; GO:0035639; GO:0001883; GO:0032549; GO:0030554; GO:0032555; GO:0043168; GO:1901265; GO:0001882; GO:0017076; GO:0032553; GO:0043167; GO:0097159; GO:1901363; GO:0036094; GO:0097367; GO:0000166; GO:0005488; GO:0003674 [GO:0005737]; GO:0044424; GO:0005622; GO:0044464; GO:0005575;…	13490000000	19932.8	51.16	99	467	18948.8	51.71	98	448	733	84.8	5.03
354473301	PREDICTED: septin-9 [Cricetulus griseus]	52.65	1	26	27	244	nucleotide binding; catalytic activity			Pf00735; Pf01926; Pf03193; Pf04548	100770421	[GO:0000166]; GO:0036094; GO:1901265; GO:0005488; GO:0097159; GO:1901363; GO:0003674 [GO:0003924]; GO:0017111; GO:0016462; GO:0016818; GO:0016817; GO:0016787; GO:0003824; GO:0003674 [GO:0005525]; GO:0032550; GO:0032561; GO:0035639; GO:0001883; GO:0032549; GO:0019001; GO:0032555; GO:0043168; GO:1901265; GO:0001882; GO:0017076; GO:0032553; GO:0043167; GO:0097159; GO:1901363; GO:0036094; GO:0097367;…	298800000	5904.13	48.41	53	122	5368.73	51.24	56	122	566	63.7	8.32
350537591	vesicle-trafficking protein SEC22b [Cricetulus griseus]	52.56	1	10	10	82		cytoplasm; endoplasmic reticulum; membrane; Golgi	transport	Pf00957	100689313	[GO:0005783]; GO:0012505; GO:0043231; GO:0044444; GO:0044464; GO:0043227; GO:0043229; GO:0005737; GO:0044424; GO:0005575; GO:0005623; GO:0043226; GO:0005622 [GO:0005789]; GO:0031090; GO:0042175; GO:0044425; GO:0044432; GO:0016020; GO:0043227; GO:0044422; GO:0012505; GO:0044464; GO:0005575; GO:0005783; GO:0044444; GO:0044446; GO:0043226; GO:0005623; GO:0043231; GO:0005737; GO:0044424; GO:0043229; …	296000000	1773.33	39.07	21	41	1916.82	42.33	17	41	215	24.7	8.75
354486298	PREDICTED: proteasome subunit beta type-1-like [Cricetulus griseus]	52.5	1	11	11	120	catalytic activity	proteasome; membrane	metabolic process	Pf00227	100751285	[GO:0004298]; GO:0004175; GO:0070003; GO:0070011; GO:0008233; GO:0016787; GO:0003824; GO:0003674 [GO:0005839]; GO:0000502; GO:0043234; GO:0044424; GO:0032991; GO:0005622; GO:0044464; GO:0005575; GO:0005623 [GO:0016021]; GO:0031224; GO:0044425; GO:0005575; GO:0016020 [GO:0051603]; GO:0006508; GO:0044257; GO:0019538; GO:0030163; GO:0044265; GO:0044267; GO:0043170; GO:0044238; GO:0009057; GO:0044248…	884400000	2412.58	44.58	19	52	2594.44	32.5	17	68	240	26.3	7.83
354477539	PREDICTED: huntingtin-interacting protein 1 isoform 2 [Cricetulus griseus]	52.48	3	39	40	267	catalytic activity; motor activity; protein binding	cytoplasm; Golgi; cytoskeleton; membrane	cell organization and biogenesis; transport; metabolic process; regulation of biological process	Pf00038; Pf01417; Pf01576; Pf01608; Pf05262; Pf05557; Pf06160; Pf07651; Pf07888; Pf09311; Pf09730; Pf10186; Pf12128	100757209	[GO:0000921]; GO:0031106; GO:0043623; GO:0070925; GO:0032185; GO:0006461; GO:0034622; GO:0006996; GO:0022607; GO:0007010; GO:0065003; GO:0070271; GO:0071822; GO:0009987; GO:0016043; GO:0044085; GO:0043933; GO:0008150; GO:0071840 [GO:0003774]; GO:0017111; GO:0016462; GO:0016818; GO:0016817; GO:0016787; GO:0003824; GO:0003674 [GO:0003779]; GO:0008092; GO:0005515; GO:0005488; GO:0003674 [GO:0005543]…	216400000	6168.88	47.72	85	131	5613.57	45.29	78	136	1029	115.3	5.4
354469007	PREDICTED: rho GDP-dissociation inhibitor 1-like [Cricetulus griseus]	52.45	1	12	12	176	enzyme regulator activity	cytoplasm	metabolic process; regulation of biological process	Pf02115	100767064	[GO:0005094]; GO:0005092; GO:0005083; GO:0030695; GO:0060589; GO:0030234; GO:0003674 [GO:0005737]; GO:0044424; GO:0005622; GO:0044464; GO:0005575; GO:0005623 [GO:0050790]; GO:0019222; GO:0065009; GO:0008152; GO:0050789; GO:0065007; GO:0008150	3289000000	4272.23	52.45	29	91	3827.53	43.14	27	85	204	23.4	5.2
354501814	PREDICTED: protein FAM3C-like [Cricetulus griseus]	52.42	1	9	9	39					100764415		63330000	952.07	40.97	16	20	925.79	35.68	15	19	227	24.7	8.29
354503228	PREDICTED: succinate dehydrogenase [ubiquinone] flavoprotein subunit, mitochondrial [Cricetulus griseus]	52.41	1	27	27	375	catalytic activity	membrane	metabolic process	Pf00890; Pf01946; Pf02910	100750732	[GO:0016021]; GO:0031224; GO:0044425; GO:0005575; GO:0016020 [GO:0016491]; GO:0003824; GO:0003674 [GO:0055114]; GO:0044710; GO:0008152; GO:0044699; GO:0008150	947300000	8887.36	51.05	70	187	8858.66	50.15	59	188	664	72.6	7.17
354499065	PREDICTED: multiple coagulation factor deficiency protein 2 homolog [Cricetulus griseus]	52.41	1	3	3	46	metal ion binding				100764995	[GO:0005509]; GO:0046872; GO:0043169; GO:0043167; GO:0005488; GO:0003674	86170000	1784.6	52.41	8	29	950.88	52.41	6	17	145	16.2	4.72
354488191	PREDICTED: SAP domain-containing ribonucleoprotein-like [Cricetulus griseus]	52.38	1	9	9	69				Pf02037	100771889	[GO:0003676]; GO:0097159; GO:1901363; GO:0005488; GO:0003674	495700000	1458.66	52.38	21	29	1915.87	33.77	17	40	231	25.9	9.25
354500964	PREDICTED: BAG family molecular chaperone regulator 3 [Cricetulus griseus]	52.36	1	25	25	228	protein binding			Pf00397; Pf02179	100758034	[GO:0005515]; GO:0005488; GO:0003674 [GO:0051087]; GO:0005515; GO:0005488; GO:0003674	230600000	5822.06	48.69	61	128	4533.5	48.16	50	100	571	61.1	6.96
354488073	PREDICTED: catenin delta-1 isoform 4 [Cricetulus griseus]	52.36	1	1	34	232	protein binding			Pf00514	100753529	[GO:0005515]; GO:0005488; GO:0003674	141600000	5579.1	44.57	75	116	5521.82	49.07	71	116	911	101.6	6.95
354482849	PREDICTED: cellular nucleic acid-binding protein isoform 2 [Cricetulus griseus]	52.35	3	8	8	52	metal ion binding				100689247	[GO:0003676]; GO:0097159; GO:1901363; GO:0005488; GO:0003674 [GO:0008270]; GO:0046914; GO:0046872; GO:0043169; GO:0043167; GO:0005488; GO:0003674	262300000	1161.2	44.71	15	28	1124.71	40	13	24	170	18.7	7.71
354488067	PREDICTED: catenin delta-1 isoform 1 [Cricetulus griseus]	52.35	1	2	35	250	protein binding			Pf00514	100753529	[GO:0005515]; GO:0005488; GO:0003674	144100000	5905.44	44.78	78	124	5937.79	50.32	76	126	938	104.8	6.87
354501005	PREDICTED: lactadherin-like, partial [Cricetulus griseus]	52.3	1	9	9	136				Pf00754	100765003	[GO:0007155]; GO:0022610; GO:0044763; GO:0008150; GO:0009987; GO:0044699	886100000	2691.16	45.4	20	65	2509.14	51.72	18	71	174	19.9	8.65
354479198	PREDICTED: perilipin-3 [Cricetulus griseus]	52.27	1	14	14	103				Pf03036	100758170		94920000	2274.98	44.09	30	53	2374.05	52.27	29	50	440	47.5	6.09
354468422	PREDICTED: alpha-2-macroglobulin receptor-associated protein [Cricetulus griseus]	52.22	2	21	22	219	protein binding	cytoplasm; endoplasmic reticulum		Pf06400; Pf06401	100766187	[GO:0005783]; GO:0012505; GO:0043231; GO:0044444; GO:0044464; GO:0043227; GO:0043229; GO:0005737; GO:0044424; GO:0005575; GO:0005623; GO:0043226; GO:0005622 [GO:0008201]; GO:0005539; GO:0043168; GO:1901681; GO:0097367; GO:0043167; GO:0005488; GO:0003674 [GO:0050750]; GO:0070325; GO:0005102; GO:0005515; GO:0005488; GO:0003674	1073000000	5499.46	49.17	44	110	4746.99	39.17	38	109	360	42.2	7.23
354499505	PREDICTED: ribose-phosphate pyrophosphokinase 2-like [Cricetulus griseus]	52.2	1	7	12	143	metal ion binding; catalytic activity		metabolic process	Pf00156	100767893	[GO:0000287]; GO:0046872; GO:0043169; GO:0043167; GO:0005488; GO:0003674 [GO:0004749]; GO:0016778; GO:0016772; GO:0016740; GO:0003824; GO:0003674 [GO:0009116]; GO:0055086; GO:1901135; GO:1901564; GO:1901657; GO:0006139; GO:0044281; GO:0044763; GO:0071704; GO:0006807; GO:0044710; GO:0006725; GO:0034641; GO:0044238; GO:0046483; GO:1901360; GO:0009987; GO:0044699; GO:0008152; GO:0044237; GO:0008150 …	418600000	4107.14	48.11	26	77	2851.73	49.06	26	66	318	34.8	6.61
345842370	40S ribosomal protein SA [Cricetulus griseus]	52.2	2	14	14	214	receptor activity; structural molecule activity; protein binding	nucleus; cytoplasm; ribosome; membrane; cytosol	cell organization and biogenesis; metabolic process; response to stimulus	Pf00318	100689045	[GO:0000028]; GO:0022618; GO:0042255; GO:0042274; GO:0022613; GO:0034622; GO:0071826; GO:0042254; GO:0070925; GO:0044085; GO:0065003; GO:0043933; GO:0006996; GO:0022607; GO:0071840; GO:0016043; GO:0009987; GO:0008150 [GO:0001618]; GO:0004872; GO:0003674 [GO:0003735]; GO:0005198; GO:0003674 [GO:0005055]; GO:0004872; GO:0003674 [GO:0005622]; GO:0044464; GO:0005575; GO:0005623 [GO:0005634]; GO:00432…	2586000000	5827.49	52.2	32	104	5893.48	51.86	28	110	295	32.9	4.93
354488129	PREDICTED: nascent polypeptide-associated complex subunit alpha-like [Cricetulus griseus]	52.09	1	8	8	105				Pf01849	100762735		2575000000	2471.68	35.81	16	55	1846.54	41.86	11	50	215	23.4	4.56
354484883	PREDICTED: adenosine deaminase-like [Cricetulus griseus]	52.07	1	16	16	112	catalytic activity		metabolic process	Pf00962	100756254	[GO:0009168]; GO:0009127; GO:0009156; GO:0009167; GO:0009124; GO:0009126; GO:0009161; GO:0009123; GO:1901293; GO:0006753; GO:0034654; GO:0044711; GO:0090407; GO:0006796; GO:0019637; GO:0055086; GO:0006139; GO:0018130; GO:0019438; GO:0044271; GO:1901362; GO:0009058; GO:0044710; GO:1901576; GO:0006793; GO:0071704; GO:0044281; GO:0044763; GO:0006725; GO:0034641; GO:0044238; GO:0046483; GO:1901360; G…	222700000	2700.02	49.86	34	61	2349.95	45.73	30	51	363	40.9	5.92
354504593	PREDICTED: aconitate hydratase, mitochondrial [Cricetulus griseus]	52.05	1	34	34	480	catalytic activity	membrane	metabolic process	Pf00330; Pf00694	100759203	[GO:0003994]; GO:0016836; GO:0016835; GO:0016829; GO:0003824; GO:0003674 [GO:0006099]; GO:0009060; GO:0044238; GO:0045333; GO:0008152; GO:0015980; GO:0008150; GO:0006091; GO:0044763; GO:0055114; GO:0044237; GO:0009987; GO:0044699; GO:0044710 [GO:0008152]; GO:0008150 [GO:0016021]; GO:0031224; GO:0044425; GO:0005575; GO:0016020 [GO:0051539]; GO:0051536; GO:0051540; GO:0005488; GO:0003674	1186000000	11962.4	52.05	83	252	10774.4	48.97	74	228	780	85.4	7.93
354478523	PREDICTED: leukotriene A-4 hydrolase [Cricetulus griseus]	52.05	1	26	26	204	catalytic activity; metal ion binding	membrane	metabolic process	Pf01433; Pf09127	100753500	[GO:0008237]; GO:0070011; GO:0008233; GO:0016787; GO:0003824; GO:0003674 [GO:0008270]; GO:0046914; GO:0046872; GO:0043169; GO:0043167; GO:0005488; GO:0003674 [GO:0016021]; GO:0031224; GO:0044425; GO:0005575; GO:0016020 [GO:0019370]; GO:0006636; GO:0006691; GO:0046456; GO:0006633; GO:0033559; GO:0006690; GO:0046394; GO:1901570; GO:0006631; GO:0008610; GO:0072330; GO:0019752; GO:1901568; GO:0016053…	283100000	4599.98	47.79	56	107	3969.38	47.95	55	97	611	69.1	6.29
[truncated: 6,629 more rows]

## Sheet: S4
Table S4. Proteomics data of stationary phase of M-CHO cell line
[truncated: 6,542 more rows]

## Sheet: S5
Table S5. Proteomics data of exponential phase of SP2/0 cell line
[truncated: 6,113 more rows]

[truncated: 12 more sheets: S6, S7, S8, S9, S10, S11, S12, S13, S14, S15, S16, S17]
